# Supplementary material for: 2-[(Pyridin-2-yl)amino]­pyridinium 2,4,6-tri­nitro­phenolate
Source: Acta Crystallogr Sect E Struct Rep Online. 2014 Jun 14;70(Pt 7):o778. doi: 10.1107/S1600536814012835 (PMC4120562; doi:10.1107/S1600536814012835)
Supplement: Supplementary file 1 [file e-70-0o778-sup1.cif]

##############################################################################
#                                                                            #
# This CIF contains the data in a paper accepted for publication in          #
# Acta Crystallographica Section E. It conforms to the requirements of       #
# Notes for Authors for Acta Crystallographica Section E, and has been       #
# peer reviewed under the auspices of the IUCr Commission on Journals.       #
#                                                                            #
# Full details of the Crystallographic Information File format               #
# are given in the paper "The Crystallographic Information File (CIF):       #
# a New Standard Archive File for Crystallography" by S. R. Hall, F. H.      #
# Allen and I. D. Brown [Acta Cryst. (1991), A47, 655-685].                  #
#                                                                            #
# The current version of the core CIF dictionary is obtainable from          #
# ftp://ftp.iucr.org/pub/cif_core.dic.                                       #
#                                                                            #
# Software is freely available for graphical display of the structure(s)     #
# in this CIF. For information consult the CIF software page                 #
# http://www.iucr.org/resources/cif/software.                                #
#                                                                            #
# This file may be used for bona fide research purposes within the           #
# scientific community so long as proper attribution is given to the journal # 
# article from which it was obtained.                                        #
#                                                                            #
##############################################################################
data_I
_audit_creation_method     SHELXL-97
_database_code_depnum_ccdc_archive     'CCDC 1006378'
_chemical_name_systematic
;
2-[(Pyridin-2-yl)amino]pyridinium 2,4,6-trinitrophenolate
;
_chemical_name_common     ?
_chemical_formula_moiety     'C10 H10 N3 +, C6 H2 N3 O7 -'
_chemical_formula_sum     'C16 H12 N6 O7'
_chemical_formula_iupac     'C10 H10 N3 +, C6 H2 N3 O7 -'
_chemical_formula_weight     400.32
_chemical_melting_point     ?
_symmetry_cell_setting     monoclinic
_symmetry_space_group_name_H-M     'P 21/c'
_symmetry_space_group_name_Hall     '-P 2ybc'
loop_
    _symmetry_equiv_pos_as_xyz
    'x, y, z'
    '-x, y+1/2, -z+1/2'
    '-x, -y, -z'
    'x, -y-1/2, z-1/2'
_cell_length_a     9.1807(8)
_cell_length_b     14.5892(12)
_cell_length_c     13.1649(10)
_cell_angle_alpha     90.00
_cell_angle_beta     108.925(2)
_cell_angle_gamma     90.00
_cell_volume     1668.0(2)
_cell_formula_units_Z     4
_cell_measurement_reflns_used     3858
_cell_measurement_theta_min     2.35
_cell_measurement_theta_max     29.91
_cell_measurement_temperature     100(2)
_exptl_crystal_description     'block'
_exptl_crystal_colour     yellow
_exptl_crystal_size_max     0.25
_exptl_crystal_size_mid     0.21
_exptl_crystal_size_min     0.18
_exptl_crystal_density_diffrn     1.594
_exptl_crystal_density_meas     ?
_exptl_crystal_density_method     'not measured'
_exptl_crystal_F_000     824
_exptl_absorpt_coefficient_mu     0.129
_exptl_absorpt_correction_type     multi-scan
_exptl_absorpt_process_details     '(SADABS; Bruker, 2002)'
_exptl_absorpt_correction_T_min     0.9742
_exptl_absorpt_correction_T_max     0.9827
_exptl_special_details     ?
_diffrn_ambient_temperature     100(2)
_diffrn_radiation_type     MoK\a
_diffrn_radiation_wavelength     0.71073
_diffrn_radiation_source     'fine-focus sealed tube'
_diffrn_radiation_monochromator     'horizontally mounted graphite crystal'
_diffrn_measurement_device_type     'Bruker Kappa APEXII CCD'
_diffrn_measurement_device     '62mm x 62mm CCD camera on \k-goniostat'
_diffrn_measurement_method     '\f scans and \w scans with \k offset'
_diffrn_detector_area_resol_mean     16
_diffrn_reflns_number     10460
_diffrn_reflns_av_R_equivalents     0.0290
_diffrn_reflns_av_sigmaI/netI     0.0313
_diffrn_reflns_theta_min     2.15
_diffrn_reflns_theta_max     26.00
_diffrn_reflns_theta_full     26.00
_diffrn_measured_fraction_theta_max     0.989
_diffrn_measured_fraction_theta_full     0.989
_diffrn_reflns_limit_h_min     -11
_diffrn_reflns_limit_h_max     11
_diffrn_reflns_limit_k_min     -17
_diffrn_reflns_limit_k_max     16
_diffrn_reflns_limit_l_min     -16
_diffrn_reflns_limit_l_max     16
_diffrn_standards_number     ?
_diffrn_standards_interval_count     ?
_diffrn_standards_interval_time     ?
_diffrn_standards_decay_%     ?
_refine_special_details
;
 Refinement of F^2^ against ALL reflections.  The weighted R-factor wR and
 goodness of fit S are based on F^2^, conventional R-factors R are based
 on F, with F set to zero for negative F^2^. The threshold expression of
 F^2^ > 2sigma(F^2^) is used only for calculating R-factors(gt) etc. and is
 not relevant to the choice of reflections for refinement.  R-factors based
 on F^2^ are statistically about twice as large as those based on F, and R-
 factors based on ALL data will be even larger.
;
_reflns_number_total     3253
_reflns_number_gt     2674
_reflns_threshold_expression     I>2sigma(I)
_refine_ls_structure_factor_coef     Fsqd
_refine_ls_matrix_type     full
_refine_ls_R_factor_all     0.0562
_refine_ls_R_factor_gt     0.0434
_refine_ls_wR_factor_gt     0.0964
_refine_ls_wR_factor_ref     0.1024
_refine_ls_goodness_of_fit_ref     1.029
_refine_ls_restrained_S_all     1.029
_refine_ls_number_reflns     3253
_refine_ls_number_parameters     270
_refine_ls_number_restraints     0
_refine_ls_hydrogen_treatment     mixed
_refine_ls_weighting_scheme     calc
_refine_ls_weighting_details
         'calc w=1/[\s^2^(Fo^2^)+(0.0416P)^2^+1.2391P] where P=(Fo^2^+2Fc^2^)/3'
_atom_sites_solution_hydrogens     geom
_atom_sites_solution_primary     direct
_atom_sites_solution_secondary     difmap
_refine_ls_shift/su_max     0.000
_refine_ls_shift/su_mean     0.000
_refine_diff_density_max     0.590
_refine_diff_density_min     -0.545
_refine_ls_extinction_method     none
_refine_ls_extinction_coef     ?
loop_
    _atom_type_symbol
    _atom_type_description
    _atom_type_scat_dispersion_real
    _atom_type_scat_dispersion_imag
    _atom_type_scat_source
    'C' 'C' 0.0033 0.0016
                         'International Tables Vol C Tables 4.2.6.8 and 6.1.1.4'
    'H' 'H' 0.0000 0.0000
                         'International Tables Vol C Tables 4.2.6.8 and 6.1.1.4'
    'N' 'N' 0.0061 0.0033
                         'International Tables Vol C Tables 4.2.6.8 and 6.1.1.4'
    'O' 'O' 0.0106 0.0060
                         'International Tables Vol C Tables 4.2.6.8 and 6.1.1.4'
_computing_data_collection     'APEX2 (Bruker, 2007)'
_computing_cell_refinement     'SAINT (Bruker, 2007)'
_computing_data_reduction     'SAINT (Bruker, 2007)'
_computing_structure_solution     'SHELXS97 (Sheldrick, 2008)'
_computing_structure_refinement     'SHELXL97 (Sheldrick, 2008)'
_computing_molecular_graphics     'DIAMOND (Brandenburg, 2009)'
_computing_publication_material     'SHELXL97 (Sheldrick, 2008)'
loop_
    _atom_site_type_symbol
    _atom_site_label
    _atom_site_fract_x
    _atom_site_fract_y
    _atom_site_fract_z
    _atom_site_U_iso_or_equiv
    _atom_site_adp_type
    _atom_site_calc_flag
    _atom_site_refinement_flags
    _atom_site_occupancy
    _atom_site_symmetry_multiplicity
    _atom_site_disorder_assembly
    _atom_site_disorder_group
    O O1 0.10222(15) 0.54091(9) -0.17771(10) 0.0236(3) Uani d . 1 1 . .
    O O2 -0.06688(18) 0.69273(10) -0.18938(11) 0.0323(4) Uani d . 1 1 . .
    O O3 -0.16715(15) 0.69936(9) -0.06137(11) 0.0259(3) Uani d . 1 1 . .
    O O4 0.15975(16) 0.63990(10) 0.29479(10) 0.0279(3) Uani d . 1 1 . .
    O O5 0.35245(15) 0.54601(10) 0.32327(10) 0.0282(3) Uani d . 1 1 . .
    O O6 0.46259(16) 0.40445(10) 0.03187(11) 0.0289(3) Uani d . 1 1 . .
    O O7 0.2807(2) 0.39426(15) -0.11952(13) 0.0702(7) Uani d . 1 1 . .
    N N1 -0.01574(18) 0.88497(10) -0.04563(12) 0.0176(3) Uani d . 1 1 . .
    H H1N 0.079(3) 0.8656(16) -0.0451(18) 0.036(6) Uiso d . 1 1 . .
    N N2 0.08719(18) 0.86091(11) 0.14029(12) 0.0199(3) Uani d . 1 1 . .
    H H2N 0.075(2) 0.8730(15) 0.2019(18) 0.027(6) Uiso d . 1 1 . .
    N N3 0.26368(18) 0.82539(11) 0.05248(12) 0.0213(4) Uani d . 1 1 . .
    N N4 -0.06696(18) 0.67256(11) -0.09846(12) 0.0212(3) Uani d . 1 1 . .
    N N5 0.24186(18) 0.58829(11) 0.26247(12) 0.0210(4) Uani d . 1 1 . .
    N N6 0.3395(2) 0.42975(12) -0.03160(13) 0.0288(4) Uani d . 1 1 . .
    C C1 -0.1325(2) 0.90766(13) -0.13575(14) 0.0206(4) Uani d . 1 1 . .
    H H1 -0.1166 0.9064 -0.2035 0.025 Uiso calc R 1 1 . .
    C C2 -0.2720(2) 0.93213(13) -0.12947(15) 0.0232(4) Uani d . 1 1 . .
    H H2 -0.3541 0.9481 -0.1923 0.028 Uiso calc R 1 1 . .
    C C3 -0.2925(2) 0.93344(13) -0.02863(15) 0.0238(4) Uani d . 1 1 . .
    H H3 -0.3894 0.9507 -0.0230 0.029 Uiso calc R 1 1 . .
    C C4 -0.1746(2) 0.91021(13) 0.06177(15) 0.0216(4) Uani d . 1 1 . .
    H H4 -0.1889 0.9113 0.1300 0.026 Uiso calc R 1 1 . .
    C C5 -0.0325(2) 0.88481(12) 0.05260(14) 0.0173(4) Uani d . 1 1 . .
    C C6 0.2352(2) 0.83475(12) 0.14498(15) 0.0192(4) Uani d . 1 1 . .
    C C7 0.3446(2) 0.81826(13) 0.24528(15) 0.0242(4) Uani d . 1 1 . .
    H H7 0.3202 0.8258 0.3096 0.029 Uiso calc R 1 1 . .
    C C8 0.4886(2) 0.79074(14) 0.24768(17) 0.0292(5) Uani d . 1 1 . .
    H H8 0.5662 0.7791 0.3144 0.035 Uiso calc R 1 1 . .
    C C9 0.5205(2) 0.77997(14) 0.15200(18) 0.0304(5) Uani d . 1 1 . .
    H H9 0.6193 0.7604 0.1522 0.036 Uiso calc R 1 1 . .
    C C10 0.4057(2) 0.79824(14) 0.05736(17) 0.0278(5) Uani d . 1 1 . .
    H H10 0.4277 0.7914 -0.0079 0.033 Uiso calc R 1 1 . .
    C C11 0.1351(2) 0.55224(12) -0.07926(14) 0.0170(4) Uani d . 1 1 . .
    C C12 0.0569(2) 0.61648(12) -0.02980(14) 0.0171(4) Uani d . 1 1 . .
    C C13 0.0877(2) 0.62673(12) 0.07851(14) 0.0176(4) Uani d . 1 1 . .
    H H13 0.0282 0.6674 0.1055 0.021 Uiso calc R 1 1 . .
    C C14 0.2068(2) 0.57704(12) 0.14803(14) 0.0180(4) Uani d . 1 1 . .
    C C15 0.2908(2) 0.51464(13) 0.10980(14) 0.0188(4) Uani d . 1 1 . .
    H H15 0.3731 0.4814 0.1584 0.023 Uiso calc R 1 1 . .
    C C16 0.2538(2) 0.50156(12) 0.00165(14) 0.0190(4) Uani d . 1 1 . .
loop_
    _atom_site_aniso_label
    _atom_site_aniso_U_11
    _atom_site_aniso_U_22
    _atom_site_aniso_U_33
    _atom_site_aniso_U_12
    _atom_site_aniso_U_13
    _atom_site_aniso_U_23
    O1 0.0346(8) 0.0227(7) 0.0129(6) 0.0057(6) 0.0068(6) 0.0021(6)
    O2 0.0471(9) 0.0303(8) 0.0171(7) 0.0138(7) 0.0070(6) 0.0061(6)
    O3 0.0236(7) 0.0218(7) 0.0316(8) 0.0031(6) 0.0082(6) -0.0005(6)
    O4 0.0306(8) 0.0354(8) 0.0201(7) -0.0002(6) 0.0116(6) -0.0062(6)
    O5 0.0250(7) 0.0407(9) 0.0158(7) 0.0015(6) 0.0021(6) 0.0036(6)
    O6 0.0269(8) 0.0336(8) 0.0272(7) 0.0120(6) 0.0102(6) 0.0095(6)
    O7 0.0931(15) 0.0786(14) 0.0221(9) 0.0595(12) -0.0045(9) -0.0153(9)
    N1 0.0190(8) 0.0170(8) 0.0162(8) -0.0009(6) 0.0052(6) -0.0003(6)
    N2 0.0224(8) 0.0240(8) 0.0132(8) 0.0013(7) 0.0056(6) -0.0013(7)
    N3 0.0222(8) 0.0207(8) 0.0215(8) -0.0001(7) 0.0076(7) -0.0024(7)
    N4 0.0242(8) 0.0166(8) 0.0195(8) -0.0003(7) 0.0026(7) -0.0029(7)
    N5 0.0212(8) 0.0256(8) 0.0161(8) -0.0062(7) 0.0060(7) -0.0018(7)
    N6 0.0354(10) 0.0328(10) 0.0180(8) 0.0142(8) 0.0084(7) 0.0023(8)
    C1 0.0252(10) 0.0201(9) 0.0147(9) -0.0021(8) 0.0041(7) 0.0006(8)
    C2 0.0225(10) 0.0226(10) 0.0213(10) 0.0005(8) 0.0025(8) 0.0025(8)
    C3 0.0215(10) 0.0228(10) 0.0271(10) 0.0009(8) 0.0079(8) -0.0010(8)
    C4 0.0255(10) 0.0215(10) 0.0191(9) -0.0008(8) 0.0092(8) -0.0023(8)
    C5 0.0228(10) 0.0128(8) 0.0155(9) -0.0028(7) 0.0051(7) -0.0021(7)
    C6 0.0207(9) 0.0141(9) 0.0203(9) -0.0014(7) 0.0034(7) -0.0025(7)
    C7 0.0271(10) 0.0220(10) 0.0197(9) -0.0001(8) 0.0023(8) -0.0029(8)
    C8 0.0252(11) 0.0229(10) 0.0302(11) 0.0018(8) -0.0036(8) -0.0031(9)
    C9 0.0208(10) 0.0276(11) 0.0399(12) 0.0017(8) 0.0059(9) -0.0076(10)
    C10 0.0273(11) 0.0266(11) 0.0316(11) 0.0019(9) 0.0124(9) -0.0043(9)
    C11 0.0199(9) 0.0150(9) 0.0154(9) -0.0033(7) 0.0049(7) 0.0012(7)
    C12 0.0171(9) 0.0147(9) 0.0178(9) -0.0023(7) 0.0032(7) 0.0002(7)
    C13 0.0182(9) 0.0160(9) 0.0196(9) -0.0043(7) 0.0074(7) -0.0022(7)
    C14 0.0192(9) 0.0209(9) 0.0140(9) -0.0046(7) 0.0057(7) -0.0019(7)
    C15 0.0156(9) 0.0222(9) 0.0172(9) -0.0014(7) 0.0034(7) 0.0022(8)
    C16 0.0200(9) 0.0208(9) 0.0173(9) 0.0001(8) 0.0074(8) 0.0001(8)
_geom_special_details
;
 All esds (except the esd in the dihedral angle between two l.s. planes)
 are estimated using the full covariance matrix.  The cell esds are taken
 into account individually in the estimation of esds in distances, angles
 and torsion angles; correlations between esds in cell parameters are only
 used when they are defined by crystal symmetry.  An approximate (isotropic)
 treatment of cell esds is used for estimating esds involving l.s. planes.
;
loop_
    _geom_bond_atom_site_label_1
    _geom_bond_atom_site_label_2
    _geom_bond_site_symmetry_2
    _geom_bond_distance
    _geom_bond_publ_flag
    O1 C11 . 1.243(2) .
    O2 N4 . 1.233(2) .
    O3 N4 . 1.237(2) .
    O4 N5 . 1.235(2) .
    O5 N5 . 1.235(2) .
    O6 N6 . 1.224(2) .
    O7 N6 . 1.222(2) .
    N1 C5 . 1.351(2) ?
    N1 C1 . 1.357(2) ?
    N1 H1N . 0.92(2) ?
    N2 C5 . 1.356(2) ?
    N2 C6 . 1.394(2) ?
    N2 H2N . 0.87(2) ?
    N3 C6 . 1.333(2) ?
    N3 C10 . 1.345(2) ?
    N4 C12 . 1.454(2) ?
    N5 C14 . 1.444(2) ?
    N6 C16 . 1.460(2) ?
    C1 C2 . 1.358(3) ?
    C1 H1 . 0.9500 ?
    C2 C3 . 1.400(3) ?
    C2 H2 . 0.9500 ?
    C3 C4 . 1.367(3) ?
    C3 H3 . 0.9500 ?
    C4 C5 . 1.398(3) ?
    C4 H4 . 0.9500 ?
    C6 C7 . 1.396(3) ?
    C7 C8 . 1.371(3) ?
    C7 H7 . 0.9500 ?
    C8 C9 . 1.392(3) ?
    C8 H8 . 0.9500 ?
    C9 C10 . 1.372(3) ?
    C9 H9 . 0.9500 ?
    C10 H10 . 0.9500 ?
    C11 C16 . 1.455(3) ?
    C11 C12 . 1.456(2) ?
    C12 C13 . 1.369(2) ?
    C13 C14 . 1.382(3) ?
    C13 H13 . 0.9500 ?
    C14 C15 . 1.388(3) ?
    C15 C16 . 1.366(2) ?
    C15 H15 . 0.9500 ?
loop_
    _geom_angle_atom_site_label_1
    _geom_angle_atom_site_label_2
    _geom_angle_atom_site_label_3
    _geom_angle_site_symmetry_1
    _geom_angle_site_symmetry_3
    _geom_angle
    _geom_angle_publ_flag
    C5 N1 C1 . . 122.30(16) ?
    C5 N1 H1N . . 113.4(14) ?
    C1 N1 H1N . . 124.3(14) ?
    C5 N2 C6 . . 128.13(16) ?
    C5 N2 H2N . . 115.1(14) ?
    C6 N2 H2N . . 115.7(14) ?
    C6 N3 C10 . . 117.47(16) ?
    O2 N4 O3 . . 122.87(16) ?
    O2 N4 C12 . . 119.43(15) ?
    O3 N4 C12 . . 117.69(15) ?
    O4 N5 O5 . . 123.15(15) ?
    O4 N5 C14 . . 118.32(15) ?
    O5 N5 C14 . . 118.53(15) ?
    O7 N6 O6 . . 123.04(17) ?
    O7 N6 C16 . . 118.18(16) ?
    O6 N6 C16 . . 118.66(16) ?
    N1 C1 C2 . . 120.28(17) ?
    N1 C1 H1 . . 119.9 ?
    C2 C1 H1 . . 119.9 ?
    C1 C2 C3 . . 118.75(17) ?
    C1 C2 H2 . . 120.6 ?
    C3 C2 H2 . . 120.6 ?
    C4 C3 C2 . . 120.68(18) ?
    C4 C3 H3 . . 119.7 ?
    C2 C3 H3 . . 119.7 ?
    C3 C4 C5 . . 119.23(17) ?
    C3 C4 H4 . . 120.4 ?
    C5 C4 H4 . . 120.4 ?
    N1 C5 N2 . . 120.20(16) ?
    N1 C5 C4 . . 118.76(16) ?
    N2 C5 C4 . . 121.04(16) ?
    N3 C6 N2 . . 117.71(16) ?
    N3 C6 C7 . . 123.52(17) ?
    N2 C6 C7 . . 118.76(17) ?
    C8 C7 C6 . . 117.67(18) ?
    C8 C7 H7 . . 121.2 ?
    C6 C7 H7 . . 121.2 ?
    C7 C8 C9 . . 119.76(19) ?
    C7 C8 H8 . . 120.1 ?
    C9 C8 H8 . . 120.1 ?
    C10 C9 C8 . . 118.38(19) ?
    C10 C9 H9 . . 120.8 ?
    C8 C9 H9 . . 120.8 ?
    N3 C10 C9 . . 123.21(19) ?
    N3 C10 H10 . . 118.4 ?
    C9 C10 H10 . . 118.4 ?
    O1 C11 C16 . . 124.53(16) ?
    O1 C11 C12 . . 124.32(16) ?
    C16 C11 C12 . . 111.13(15) ?
    C13 C12 N4 . . 116.22(16) ?
    C13 C12 C11 . . 124.81(16) ?
    N4 C12 C11 . . 118.93(15) ?
    C12 C13 C14 . . 118.97(17) ?
    C12 C13 H13 . . 120.5 ?
    C14 C13 H13 . . 120.5 ?
    C13 C14 C15 . . 121.12(16) ?
    C13 C14 N5 . . 119.48(16) ?
    C15 C14 N5 . . 119.38(16) ?
    C16 C15 C14 . . 119.34(17) ?
    C16 C15 H15 . . 120.3 ?
    C14 C15 H15 . . 120.3 ?
    C15 C16 C11 . . 124.48(16) ?
    C15 C16 N6 . . 115.91(16) ?
    C11 C16 N6 . . 119.59(15) ?
loop_
    _geom_hbond_atom_site_label_D
    _geom_hbond_atom_site_label_H
    _geom_hbond_atom_site_label_A
    _geom_hbond_site_symmetry_A
    _geom_hbond_distance_DH
    _geom_hbond_distance_HA
    _geom_hbond_distance_DA
    _geom_hbond_angle_DHA
    _geom_hbond_publ_flag
    N1 H1N N3 . 0.92(2) 1.86(2) 2.618(2) 139(2) yes
    N1 H1N O4 4_575 0.92(2) 2.45(2) 3.056(2) 123.8(17) yes
    N2 H2N O1 4_576 0.87(2) 1.97(2) 2.756(2) 149(2) yes
    N2 H2N O2 4_576 0.87(2) 2.42(2) 3.114(2) 136.6(18) yes
_iucr_refine_instructions_details
;
TITL wq18 in P2(1)/c (yellow block)
CELL 0.71073 9.1807 14.5892 13.1649 90.000 108.925 90.000
ZERR 4.0000 0.0008 0.0012 0.0010 0.000 0.002 0.000
LATT 1
SYMM -X, 0.5+Y, 0.5-Z
SFAC C H N O
UNIT 64 48 24 28
FMAP 2
OMIT -2 52
ACTA
PLAN -10
TEMP -173
SIZE 0.176 0.206 0.245
HTAB 2.0
HTAB N1 N3
HTAB N1 O4_$1
HTAB N2 O1_$2
HTAB N2 O2_$2
EQIV $1 x, -y+3/2, z-1/2
EQIV $2 x, -y+3/2, z+1/2
BOND $H
L.S. 8
WGHT    0.041600    1.239100
FVAR       0.19444
O1    4    0.102218    0.540912   -0.177706    11.00000    0.03463    0.02271 =
         0.01286    0.00210    0.00681    0.00572
O2    4   -0.066878    0.692726   -0.189381    11.00000    0.04708    0.03026 =
         0.01714    0.00609    0.00701    0.01376
O3    4   -0.167154    0.699359   -0.061367    11.00000    0.02359    0.02184 =
         0.03164   -0.00046    0.00823    0.00309
O4    4    0.159753    0.639897    0.294786    11.00000    0.03061    0.03545 =
         0.02014   -0.00621    0.01155   -0.00016
O5    4    0.352450    0.546010    0.323273    11.00000    0.02499    0.04066 =
         0.01584    0.00359    0.00213    0.00145
O6    4    0.462587    0.404452    0.031865    11.00000    0.02685    0.03364 =
         0.02719    0.00953    0.01017    0.01204
O7    4    0.280691    0.394256   -0.119523    11.00000    0.09307    0.07856 =
         0.02212   -0.01531   -0.00449    0.05948
N1    3   -0.015736    0.884969   -0.045633    11.00000    0.01904    0.01702 =
         0.01620   -0.00029    0.00516   -0.00093
H1N   2    0.079448    0.865598   -0.045085    11.00000    0.03591
N2    3    0.087193    0.860915    0.140292    11.00000    0.02242    0.02395 =
         0.01324   -0.00134    0.00556    0.00129
H2N   2    0.074720    0.873023    0.201914    11.00000    0.02654
N3    3    0.263680    0.825390    0.052485    11.00000    0.02219    0.02072 =
         0.02150   -0.00239    0.00759   -0.00015
N4    3   -0.066955    0.672555   -0.098461    11.00000    0.02422    0.01659 =
         0.01951   -0.00289    0.00260   -0.00027
N5    3    0.241860    0.588290    0.262472    11.00000    0.02118    0.02563 =
         0.01610   -0.00181    0.00603   -0.00622
N6    3    0.339515    0.429746   -0.031602    11.00000    0.03538    0.03280 =
         0.01802    0.00232    0.00843    0.01421
C1    1   -0.132508    0.907659   -0.135754    11.00000    0.02518    0.02013 =
         0.01465    0.00061    0.00406   -0.00209
AFIX  43
H1    2   -0.116580    0.906413   -0.203531    11.00000   -1.20000
AFIX   0
C2    1   -0.271990    0.932131   -0.129467    11.00000    0.02247    0.02256 =
         0.02127    0.00246    0.00248    0.00054
AFIX  43
H2    2   -0.354142    0.948065   -0.192305    11.00000   -1.20000
AFIX   0
C3    1   -0.292487    0.933444   -0.028632    11.00000    0.02145    0.02280 =
         0.02710   -0.00105    0.00785    0.00092
AFIX  43
H3    2   -0.389366    0.950661   -0.022993    11.00000   -1.20000
AFIX   0
C4    1   -0.174564    0.910213    0.061766    11.00000    0.02552    0.02148 =
         0.01908   -0.00229    0.00915   -0.00077
AFIX  43
H4    2   -0.188944    0.911308    0.130038    11.00000   -1.20000
AFIX   0
C5    1   -0.032491    0.884811    0.052603    11.00000    0.02278    0.01283 =
         0.01550   -0.00207    0.00509   -0.00275
C6    1    0.235220    0.834753    0.144983    11.00000    0.02068    0.01411 =
         0.02029   -0.00251    0.00338   -0.00142
C7    1    0.344630    0.818257    0.245283    11.00000    0.02709    0.02203 =
         0.01969   -0.00287    0.00225   -0.00010
AFIX  43
H7    2    0.320224    0.825831    0.309603    11.00000   -1.20000
AFIX   0
C8    1    0.488550    0.790739    0.247679    11.00000    0.02524    0.02290 =
         0.03019   -0.00311   -0.00364    0.00176
AFIX  43
H8    2    0.566173    0.779076    0.314411    11.00000   -1.20000
AFIX   0
C9    1    0.520455    0.779966    0.152001    11.00000    0.02077    0.02761 =
         0.03994   -0.00762    0.00591    0.00171
AFIX  43
H9    2    0.619270    0.760430    0.152226    11.00000   -1.20000
AFIX   0
C10   1    0.405743    0.798243    0.057355    11.00000    0.02732    0.02659 =
         0.03162   -0.00431    0.01236    0.00187
AFIX  43
H10   2    0.427748    0.791385   -0.007944    11.00000   -1.20000
AFIX   0
C11   1    0.135086    0.552243   -0.079261    11.00000    0.01992    0.01497 =
         0.01542    0.00120    0.00485   -0.00333
C12   1    0.056938    0.616479   -0.029800    11.00000    0.01708    0.01470 =
         0.01783    0.00024    0.00322   -0.00233
C13   1    0.087746    0.626733    0.078507    11.00000    0.01818    0.01602 =
         0.01964   -0.00216    0.00744   -0.00433
AFIX  43
H13   2    0.028182    0.667385    0.105456    11.00000   -1.20000
AFIX   0
C14   1    0.206822    0.577041    0.148031    11.00000    0.01924    0.02086 =
         0.01402   -0.00191    0.00568   -0.00456
C15   1    0.290761    0.514641    0.109802    11.00000    0.01560    0.02221 =
         0.01723    0.00223    0.00340   -0.00137
AFIX  43
H15   2    0.373093    0.481368    0.158389    11.00000   -1.20000
AFIX   0
C16   1    0.253801    0.501563    0.001648    11.00000    0.02001    0.02077 =
         0.01728    0.00010    0.00743    0.00009
HKLF 4
REM  wq18 in P2(1)/c (yellow block)
REM R1 =  0.0434 for   2674 Fo > 4sig(Fo)  and  0.0562 for all   3253 data
REM    270 parameters refined using      0 restraints
END
WGHT      0.0416      1.2391
REM Highest difference peak  0.640,  deepest hole -0.545,  1-sigma level  0.048
Q1    1   0.3464  0.4451 -0.1357  11.00000  0.05    0.59
Q2    1   0.3030  0.5326  0.0452  11.00000  0.05    0.24
Q3    1   0.1744  0.8375 -0.0033  11.00000  0.05    0.24
Q4    1   0.2164  0.5434 -0.0372  11.00000  0.05    0.22
Q5    1   0.2392  0.5899  0.1951  11.00000  0.05    0.21
Q6    1   0.0962  0.5925 -0.0527  11.00000  0.05    0.21
Q7    1   0.1276  0.5805  0.1168  11.00000  0.05    0.19
Q8    1   0.4451  0.7587  0.1007  11.00000  0.05    0.19
Q9    1  -0.2242  0.9551  0.0231  11.00000  0.05    0.18
Q10   1   0.0136  0.6449 -0.0566  11.00000  0.05    0.18
;
data_New_Global_Publ_Block
_journal_date_recd_electronic     2014-05-23
_journal_date_accepted     2014-06-02
_journal_name_full     'Acta Crystallographica, Section E'
_journal_year     2014
_journal_volume     70
_journal_issue      7
_journal_page_first     o778
_journal_page_last     o778
_journal_paper_category     QO
_journal_paper_doi     10.1107/S1600536814012835
_journal_coeditor_code     XU5794
_publ_contact_author_name     'Ohui, Kateryna A.'
_publ_contact_author_address
;
Department of Chemistry,
Taras Shevchenko National University of Kyiv,
Volodymyrska 64/13,
01601 Kyiv, Ukraine
;
_publ_contact_author_email     'katerina_241992@ukr.net'
_publ_contact_author_fax     '+380442393393'
_publ_contact_author_phone     '+380442393393'
_publ_section_title
;
2-[(Pyridin-2-yl)amino]pyridinium 2,4,6-trinitrophenolate
;
loop_
    _publ_author_name
    _publ_author_footnote
    _publ_author_address
    'Ohui, Kateryna A.' .
;
Department of Chemistry, Taras Shevchenko National University of Kyiv,
Volodymyrska 64/13, 01601 Kyiv,
Ukraine
;
    'Golenya, Irina A.' .
;
Department of Chemistry, Taras Shevchenko National University of Kyiv,
Volodymyrska 64/13, 01601 Kyiv,
Ukraine
;
    'Bokach, Nadezhda A.' .
;
Department of Chemistry, Saint Petersburg State University,
Universitetsky Pr. 26,
198504 Stary Petergof,
Russian Federation
;
