# Supplementary material for: 2-[(Pyridin-2-yl)amino]­pyridinium 2,4,6-tri­nitro­phenolate
Source: Acta Crystallogr Sect E Struct Rep Online. 2014 Jun 14;70(Pt 7):o778. doi: 10.1107/S1600536814012835 (PMC4120562; doi:10.1107/S1600536814012835)
Supplement: Supplementary file 2 [file e-70-0o778-Isup2.hkl]

# 
# h,k,l, Fc-squared, Fo-squared, sigma(Fo-squared) and status flag 
# 
data_I
_shelx_title ' wq18 in P2(1)/c (yellow block)' 
_shelx_refln_list_code          4 
_shelx_F_calc_maximum      164.15 
_exptl_crystal_F_000       824.00 
_reflns_d_resolution_high  0.8107 
 
loop_ 
 _symmetry_equiv_pos_as_xyz 
 'x, y, z' 
 '-x, y+1/2, -z+1/2' 
 '-x, -y, -z' 
 'x, -y-1/2, z-1/2' 
 
_cell_length_a     9.1807 
_cell_length_b    14.5892 
_cell_length_c    13.1649 
_cell_angle_alpha  90.000 
_cell_angle_beta  108.925 
_cell_angle_gamma  90.000 
 
_shelx_F_squared_multiplier     1.000 
 
loop_ 
 _refln_index_h 
 _refln_index_k 
 _refln_index_l 
 _refln_F_squared_calc 
 _refln_F_squared_meas 
 _refln_F_squared_sigma 
 _refln_observed_status 
   1   0   0    10790.85     9248.84    232.49 o 
   2   0   0     2528.13     2508.04     32.38 o 
   3   0   0        0.43        2.02      1.89 o 
   4   0   0      170.12      179.73      4.70 o 
   5   0   0     3310.51     3263.56     47.01 o 
   6   0   0       69.68       84.58      6.34 o 
   7   0   0      140.79      152.52     11.52 o 
   8   0   0       54.24       46.56      9.16 o 
   9   0   0      286.75      295.43     16.93 o 
  10   0   0      187.35      193.71     11.93 o 
   1   1   0     1214.91     1165.18     17.50 o 
   2   1   0      254.94      228.67      3.35 o 
   3   1   0      394.90      368.70      4.38 o 
   4   1   0       12.69       10.84      1.66 o 
   5   1   0       40.63       32.13      2.48 o 
   6   1   0       58.28       69.71      3.24 o 
   7   1   0     1566.83     1539.92     22.96 o 
   8   1   0      265.23      236.99      8.85 o 
   9   1   0       17.14       13.73      6.21 o 
  10   1   0       42.01       62.11      6.86 o 
   0   2   0     2957.84     2897.52    117.96 o 
   1   2   0      228.67      215.41      2.97 o 
   2   2   0    10446.63    10034.89     91.42 o 
   3   2   0     1952.27     1958.63     18.68 o 
   4   2   0      121.24      122.82      2.81 o 
   5   2   0      385.61      386.51      6.22 o 
   6   2   0        1.97        1.24      2.09 o 
   7   2   0      302.33      261.48      7.03 o 
   8   2   0       99.57       93.45      6.57 o 
   9   2   0      200.12      233.46      9.53 o 
  10   2   0        0.51       -6.87      6.87 o 
   1   3   0        3.32        2.78      1.34 o 
   2   3   0    11007.48    10780.02     99.84 o 
   3   3   0     1126.83     1121.52     17.37 o 
   4   3   0        4.47        2.94      1.99 o 
   5   3   0       44.28       49.12      2.62 o 
   6   3   0      559.27      541.78      8.29 o 
   7   3   0      441.27      430.14      8.83 o 
   8   3   0      627.72      616.63     13.59 o 
   9   3   0       80.77       80.10      7.87 o 
  10   3   0       16.32       21.07      8.56 o 
   0   4   0    18289.31    17027.93    324.40 o 
   1   4   0    15335.46    15094.36    198.93 o 
   2   4   0      282.02      343.85      6.16 o 
   3   4   0        0.02       -0.88      1.69 o 
   4   4   0      227.88      217.94      5.66 o 
   5   4   0       45.53       41.05      2.58 o 
   6   4   0       67.68       84.39      4.53 o 
   7   4   0        5.68        1.36      3.61 o 
   8   4   0      138.56      130.84     12.82 o 
   9   4   0       22.94       10.42      7.17 o 
  10   4   0       54.71       72.40      9.25 o 
   1   5   0     1864.65     2009.59     28.06 o 
   2   5   0      256.35      250.70      4.99 o 
   3   5   0      431.64      458.87      8.39 o 
   4   5   0        1.58        3.62      1.85 o 
   5   5   0       12.95        8.25      2.96 o 
   6   5   0      177.82      173.48      5.91 o 
   7   5   0       13.78       16.54      4.36 o 
   8   5   0        7.02       -2.93      6.49 o 
   9   5   0       11.15       15.48      7.17 o 
  10   5   0      199.60      194.07     16.34 o 
   0   6   0      727.52      730.52     14.15 o 
   1   6   0     1219.61     1165.22     17.49 o 
   2   6   0        2.51        6.72      2.97 o 
   3   6   0      321.67      339.40      6.43 o 
   4   6   0       69.98       61.39      3.57 o 
   5   6   0       23.34       34.44      3.18 o 
   6   6   0      958.87      905.03     16.72 o 
   7   6   0      112.09       97.37      6.00 o 
   8   6   0        4.40       -3.40     10.92 o 
   9   6   0       83.61      114.83     24.60 o 
  10   6   0       23.73       33.49     10.74 o 
   1   7   0     3361.20     3431.04     42.84 o 
   2   7   0     1686.02     1651.74     24.42 o 
   3   7   0      107.08      133.04      6.00 o 
   4   7   0       28.75       38.42      3.60 o 
   5   7   0       97.73       82.12      5.46 o 
   6   7   0      603.27      586.65     14.77 o 
   7   7   0        3.33        6.53      5.19 o 
   8   7   0       25.01       22.83     17.19 o 
   9   7   0      664.49      656.74     39.41 o 
   0   8   0     3105.85     3126.49     51.21 o 
   1   8   0     1322.96     1314.49     22.06 o 
   2   8   0     1742.47     1761.05     26.05 o 
   3   8   0        2.81        3.15      2.85 o 
   4   8   0      560.90      562.77     11.38 o 
   5   8   0       53.52       58.74      4.71 o 
   6   8   0      100.45      112.15      6.72 o 
   7   8   0       83.83       92.49      8.06 o 
   8   8   0        6.28       11.93     22.48 o 
   9   8   0        1.03        2.03     10.84 o 
   1   9   0     3199.81     3201.92     40.58 o 
   2   9   0     3285.27     3361.62     47.27 o 
   3   9   0     1774.52     1828.66     27.69 o 
   4   9   0      651.47      579.64     11.95 o 
   5   9   0      234.11      233.69      8.60 o 
   6   9   0      665.78      660.31     16.74 o 
   7   9   0      264.65      306.57     21.42 o 
   8   9   0        7.52        6.74      8.78 o 
   9   9   0       83.98       88.88     12.65 o 
   0  10   0     1808.29     1751.90     36.71 o 
   1  10   0       68.20       57.42      3.71 o 
   2  10   0      176.67      183.13      6.80 o 
   3  10   0       97.08      110.54      6.09 o 
   4  10   0     1240.20     1295.73     24.62 o 
   5  10   0      114.78      134.64     11.85 o 
   6  10   0       31.21       20.53      6.70 o 
   7  10   0       52.00       46.40      9.81 o 
   8  10   0       36.86       42.08     10.16 o 
   1  11   0       14.72       20.78      2.98 o 
   2  11   0      689.98      702.33     14.85 o 
   3  11   0       94.32      106.98      6.29 o 
   4  11   0      650.82      673.31     15.28 o 
   5  11   0       13.92       24.25      5.32 o 
   6  11   0      153.31      155.55      8.48 o 
   7  11   0       53.88       64.97     12.03 o 
   8  11   0        6.56       22.30      9.38 o 
   0  12   0       81.13       89.04      6.17 o 
   1  12   0      364.67      368.03      9.82 o 
   2  12   0     2973.51     2855.76     47.57 o 
   3  12   0        2.42       -0.26      6.92 o 
   4  12   0      734.61      685.32     15.99 o 
   5  12   0        4.51        8.96      4.90 o 
   6  12   0      118.53      106.46      7.60 o 
   7  12   0        7.51        4.48      8.86 o 
   1  13   0        6.75       10.71      3.99 o 
   2  13   0      966.47      989.21     19.70 o 
   3  13   0     2442.77     2319.64     40.28 o 
   4  13   0       28.93       36.98      5.57 o 
   5  13   0      137.68      132.40      7.97 o 
   6  13   0       20.22        8.50      5.11 o 
   7  13   0       17.19       15.45      8.95 o 
   0  14   0        2.27       11.11      6.88 o 
   1  14   0      437.61      423.04     20.23 o 
   2  14   0      288.09      290.82      9.63 o 
   3  14   0      351.44      334.83     19.88 o 
   4  14   0       32.33       14.02      5.61 o 
   5  14   0       18.57       23.45      5.56 o 
   6  14   0       39.09       50.53      8.11 o 
   1  15   0       19.58       11.62      5.55 o 
   2  15   0        3.31       10.43      5.65 o 
   3  15   0      131.31      167.06      8.31 o 
   4  15   0        0.09        2.49      5.00 o 
   5  15   0      418.82      433.58     13.37 o 
   0  16   0      179.54      181.18     14.55 o 
   1  16   0      241.73      234.68     13.36 o 
   2  16   0       14.55       12.10      5.91 o 
   3  16   0      682.95      619.21     17.99 o 
   4  16   0        3.33        7.45      6.29 o 
   1  17   0       15.86       21.38      6.33 o 
   2  17   0        0.16       15.61     14.55 o 
   3  17   0       50.98       38.15      7.24 o 
 -10   1   1      147.39      166.02     13.87 o 
  -9   1   1       17.36       12.29      5.30 o 
  -8   1   1      126.35      119.86      8.18 o 
  -7   1   1       19.75       24.16      2.88 o 
  -6   1   1      241.93      245.57      6.69 o 
  -5   1   1     1196.33     1241.69     16.40 o 
  -4   1   1     1569.87     1665.60     20.43 o 
  -3   1   1     1647.74     1647.08     15.20 o 
  -2   1   1      225.48      184.55      2.55 o 
  -1   1   1       62.00       62.06      1.29 o 
   0   1   1     1374.98     1184.11    129.73 o 
   1   1   1      454.50      408.75      6.73 o 
   2   1   1      183.53      175.54      2.66 o 
   3   1   1        7.24        5.04      1.41 o 
   4   1   1      345.99      373.16      5.53 o 
   5   1   1      798.60      832.37     11.06 o 
   6   1   1     1552.28     1542.15     18.30 o 
   7   1   1     1082.49     1040.68     25.09 o 
   8   1   1       61.22       59.36      9.00 o 
   9   1   1       26.47       27.45      5.73 o 
  10   1   1        0.00       -1.21      5.38 o 
 -10   2   1      110.25      135.68     11.35 o 
  -9   2   1        9.12       15.81      5.40 o 
  -8   2   1       76.43       59.51      6.09 o 
  -7   2   1      213.47      200.07      5.97 o 
  -6   2   1       13.31        9.18      2.15 o 
  -5   2   1      631.02      597.42     10.03 o 
  -4   2   1      106.84      146.99      4.52 o 
  -3   2   1       52.35       57.18      1.88 o 
  -2   2   1    24190.98    23875.21    183.99 o 
  -1   2   1      146.63      117.74      2.78 o 
   0   2   1       79.05       76.15      2.00 o 
   1   2   1     1170.02     1132.14     12.61 o 
   2   2   1      402.70      310.05      4.12 o 
   3   2   1      134.62      167.29      4.84 o 
   4   2   1      566.82      593.95      7.79 o 
   5   2   1      203.83      234.97      4.66 o 
   6   2   1      478.91      465.52      8.57 o 
   7   2   1      787.05      755.10     14.59 o 
   8   2   1      676.63      697.22     14.59 o 
   9   2   1        5.97        7.16      5.17 o 
  10   2   1       51.75       77.75      9.38 o 
 -10   3   1       91.75       98.14     10.27 o 
  -9   3   1      142.43      164.63     11.13 o 
  -8   3   1      291.94      291.03      9.89 o 
  -7   3   1      106.87      101.06      4.91 o 
  -6   3   1       30.09       32.43      2.51 o 
  -5   3   1       11.02       25.67      2.79 o 
  -4   3   1     1487.46     1665.36     17.13 o 
  -3   3   1     1667.19     1686.11     15.88 o 
  -2   3   1    16364.90    16771.26    161.96 o 
  -1   3   1        1.44        0.48      1.18 o 
   0   3   1     3313.63     3399.57     36.16 o 
   1   3   1     1031.08      928.44     11.95 o 
   2   3   1     3083.66     2923.70     26.31 o 
   3   3   1     2554.54     2590.19     27.35 o 
   4   3   1      201.73      213.16      4.72 o 
   5   3   1       20.19       14.81      2.20 o 
   6   3   1      192.79      178.79      5.59 o 
   7   3   1      630.28      639.14     13.24 o 
   8   3   1     1137.23     1105.61     23.24 o 
   9   3   1        0.99       -1.00      8.34 o 
  10   3   1        8.31        5.09     10.27 o 
 -10   4   1        0.89        8.33      9.52 o 
  -9   4   1       26.42       55.04     13.35 o 
  -8   4   1      711.80      700.51     16.26 o 
  -7   4   1      134.06      145.92      5.65 o 
  -6   4   1        3.82        3.89      2.30 o 
  -5   4   1      780.79      819.39     14.19 o 
  -4   4   1      891.28      941.82     13.47 o 
  -3   4   1     1208.82     1324.33     14.46 o 
  -2   4   1    16538.40    16478.80    172.56 o 
  -1   4   1    21763.16    22470.20    296.46 o 
   0   4   1    26944.29    25673.48    308.71 o 
   1   4   1     5505.36     5510.57     59.67 o 
   2   4   1     3005.28     2878.78     34.63 o 
   3   4   1     1122.90     1093.30     13.88 o 
   4   4   1      555.14      555.81     10.78 o 
   5   4   1       10.01       12.85      2.19 o 
   6   4   1       33.72       37.80      3.91 o 
   7   4   1     1374.27     1403.07     25.25 o 
   8   4   1     1097.49     1135.34     26.11 o 
   9   4   1      133.96      137.30     22.45 o 
  10   4   1      137.70      140.73     12.84 o 
 -10   5   1       58.26       50.29     11.07 o 
  -9   5   1      269.97      295.82     23.54 o 
  -8   5   1      227.88      206.48     12.01 o 
  -7   5   1      650.63      604.12     13.83 o 
  -6   5   1       23.22       30.93      3.46 o 
  -5   5   1      212.23      208.70      4.71 o 
  -4   5   1     1173.17     1207.04     16.38 o 
  -3   5   1      854.25      886.79     11.49 o 
  -2   5   1        0.20        1.08      1.87 o 
  -1   5   1     9377.12     9316.04    123.36 o 
   0   5   1      805.31      763.17     23.52 o 
   1   5   1     9445.88     9487.69    113.23 o 
   2   5   1      989.89     1062.32     14.19 o 
   3   5   1      608.24      586.26      8.10 o 
   4   5   1     1336.27     1308.26     14.80 o 
   5   5   1       70.81       62.09      3.70 o 
   6   5   1      936.38      950.35     15.41 o 
   7   5   1      170.81      160.95     10.04 o 
   8   5   1      121.70      137.75     10.08 o 
   9   5   1       37.35       53.88      8.74 o 
  10   5   1       41.73       63.79     12.05 o 
 -10   6   1        0.33        5.24     11.11 o 
  -9   6   1       45.78       49.57     13.89 o 
  -8   6   1        6.99       -8.99     10.98 o 
  -7   6   1      131.84      125.75      7.10 o 
  -6   6   1     1372.65     1419.61     25.57 o 
  -5   6   1      161.15      157.21      4.28 o 
  -4   6   1      200.55      204.02      5.80 o 
  -3   6   1     7106.72     7584.24     88.84 o 
  -2   6   1      289.73      312.89      7.11 o 
  -1   6   1      325.03      300.14      5.49 o 
   0   6   1     5325.56     5136.13    106.16 o 
   1   6   1      821.38      871.87     13.81 o 
   2   6   1      977.36     1064.47     17.79 o 
   3   6   1      164.40      153.73      4.39 o 
   4   6   1       42.24       51.47      3.08 o 
   5   6   1      263.30      283.10      6.75 o 
   6   6   1     1880.92     1793.03     28.44 o 
   7   6   1      226.88      221.02     11.52 o 
   8   6   1      265.45      280.45     13.36 o 
   9   6   1       10.66       24.12      7.91 o 
 -10   7   1       17.03       38.95     11.29 o 
  -9   7   1      242.84      251.29     33.33 o 
  -8   7   1      397.26      374.22     31.47 o 
  -7   7   1      104.81      130.05      7.60 o 
  -6   7   1     2299.05     2177.38     33.51 o 
  -5   7   1     1194.94     1196.30     22.30 o 
  -4   7   1      500.54      514.91      8.33 o 
  -3   7   1      478.55      504.41     10.45 o 
  -2   7   1      464.32      475.99     11.58 o 
  -1   7   1      567.27      518.84     15.73 o 
   0   7   1        7.12        8.77      2.68 o 
   1   7   1      514.76      544.84      9.97 o 
   2   7   1      130.97      163.38      7.44 o 
   3   7   1       93.78       99.19      4.72 o 
   4   7   1       77.84       76.00     10.08 o 
   5   7   1      104.42       99.33      5.95 o 
   6   7   1        0.02        3.43      3.89 o 
   7   7   1       52.55       73.07      8.21 o 
   8   7   1      249.35      241.93     12.70 o 
   9   7   1      219.34      196.65     17.32 o 
  -9   8   1      140.00      144.97     25.26 o 
  -8   8   1       53.47       55.51     10.62 o 
  -7   8   1        0.01        0.73      8.18 o 
  -6   8   1     2782.55     2668.09     46.13 o 
  -5   8   1      205.48      172.50      6.72 o 
  -4   8   1      107.55      126.97      8.32 o 
  -3   8   1      221.17      206.89      5.00 o 
  -2   8   1     3601.35     3739.57     65.63 o 
  -1   8   1      843.46      819.27     12.20 o 
   0   8   1      229.53      222.02      7.92 o 
   1   8   1     2238.50     2305.37     43.59 o 
   2   8   1       12.54       19.32      3.09 o 
   3   8   1        8.68        6.34      3.36 o 
   4   8   1       60.36       75.16      4.62 o 
   5   8   1        0.07       -3.55      3.73 o 
   6   8   1      129.72      163.50      7.30 o 
   7   8   1        0.32        0.06      6.47 o 
   8   8   1       39.18       36.45     12.17 o 
   9   8   1      374.04      405.40     20.60 o 
  -9   9   1       30.86       33.45     10.39 o 
  -8   9   1       22.12       30.07      9.68 o 
  -7   9   1        0.52        1.80      4.50 o 
  -6   9   1     1339.73     1287.55     25.59 o 
  -5   9   1      184.64      195.74     10.29 o 
  -4   9   1      496.55      557.26     12.96 o 
  -3   9   1       28.28       37.44      3.13 o 
  -2   9   1     2249.53     2339.26     43.34 o 
  -1   9   1      112.13       91.40      3.61 o 
   0   9   1      141.50      152.49      4.65 o 
   1   9   1     2329.59     2320.50     33.37 o 
   2   9   1     2552.59     2571.55     37.08 o 
   3   9   1      186.02      163.83      6.04 o 
   4   9   1      673.32      708.33     13.73 o 
   5   9   1      485.06      454.96     11.61 o 
   6   9   1      208.46      206.32      8.99 o 
   7   9   1       71.14       64.43     10.23 o 
   8   9   1        3.67       -1.59      7.86 o 
   9   9   1      187.41      186.90     26.18 o 
  -9  10   1       71.07       71.68     12.20 o 
  -8  10   1        0.01       -4.16      8.10 o 
  -7  10   1       21.67       20.55      5.41 o 
  -6  10   1       56.25       68.19      6.16 o 
  -5  10   1      383.83      367.75     10.91 o 
  -4  10   1     1494.12     1382.53     25.85 o 
  -3  10   1       37.32       31.95      4.25 o 
  -2  10   1      154.81      171.40      6.56 o 
  -1  10   1        3.61       -0.78      2.15 o 
   0  10   1        0.01        1.87      3.50 o 
   1  10   1      351.08      368.44      7.09 o 
   2  10   1       27.26       32.36      4.01 o 
   3  10   1      975.48     1005.97     17.34 o 
   4  10   1      318.43      322.31     10.00 o 
   5  10   1      675.59      649.29     16.78 o 
   6  10   1       96.77       97.92      7.23 o 
   7  10   1       53.71       70.39     10.69 o 
   8  10   1       98.60      125.68     13.37 o 
  -8  11   1      138.26      155.58     14.65 o 
  -7  11   1      298.37      301.25     12.91 o 
  -6  11   1       36.36       40.34      5.82 o 
  -5  11   1      290.45      301.49      9.98 o 
  -4  11   1      348.24      366.85     10.72 o 
  -3  11   1      274.32      250.69      8.54 o 
  -2  11   1     1471.51     1365.68     26.02 o 
  -1  11   1      204.99      194.76      5.72 o 
   0  11   1      225.44      203.40      5.87 o 
   1  11   1      268.52      264.66      7.99 o 
   2  11   1      301.50      277.30      8.60 o 
   3  11   1       12.58        3.96      4.21 o 
   4  11   1      100.57       98.68      6.68 o 
   5  11   1      671.72      639.24     15.46 o 
   6  11   1        1.20        6.84      4.71 o 
   7  11   1        0.08       10.53      8.10 o 
   8  11   1       25.87       10.12     30.95 o 
  -8  12   1       93.35      112.89     13.10 o 
  -7  12   1        3.66       14.40     13.81 o 
  -6  12   1      389.92      398.54     12.24 o 
  -5  12   1        0.09        1.67      4.79 o 
  -4  12   1       16.81       19.71      4.77 o 
  -3  12   1      219.62      245.69      8.73 o 
  -2  12   1        2.70        8.27      3.96 o 
  -1  12   1       32.10       38.40      4.81 o 
   0  12   1      242.79      224.99      6.44 o 
   1  12   1      203.67      206.77      7.38 o 
   2  12   1      104.74      105.66      6.14 o 
   3  12   1        2.91        0.03      4.26 o 
   4  12   1      332.89      350.62     10.79 o 
   5  12   1      212.97      221.88     10.72 o 
   6  12   1      141.99      117.47     11.95 o 
   7  12   1      121.78      138.93     13.02 o 
  -7  13   1        0.01        1.58     10.53 o 
  -6  13   1       22.68       31.50      7.05 o 
  -5  13   1      237.44      248.75      9.98 o 
  -4  13   1        7.95        5.80      4.82 o 
  -3  13   1      349.70      280.53      9.43 o 
  -2  13   1       53.49       67.21      5.53 o 
  -1  13   1       38.68       38.32      4.71 o 
   0  13   1       39.78       48.24      7.41 o 
   1  13   1      281.30      302.91      9.02 o 
   2  13   1       12.67       11.84      8.68 o 
   3  13   1      633.27      653.98     15.34 o 
   4  13   1      449.06      430.17     12.38 o 
   5  13   1      259.84      261.52     10.33 o 
   6  13   1      111.26      128.15     12.45 o 
   7  13   1        2.58        5.13      9.13 o 
  -6  14   1        9.76       11.44      5.55 o 
  -5  14   1      175.52      180.16      9.05 o 
  -4  14   1      176.96      148.13     13.47 o 
  -3  14   1        8.05       17.19      5.04 o 
  -2  14   1       15.48       23.79      4.74 o 
  -1  14   1       45.60       50.76     11.64 o 
   0  14   1      167.82      137.12      8.13 o 
   1  14   1      167.56      191.66      9.07 o 
   2  14   1       17.33       22.40      7.09 o 
   3  14   1      103.15      121.38     10.28 o 
   4  14   1      451.94      432.21     12.57 o 
   5  14   1      559.50      541.25     14.78 o 
   6  14   1        0.78       13.31     13.22 o 
  -6  15   1       43.44       63.77      7.11 o 
  -5  15   1       11.44       24.15      5.85 o 
  -4  15   1        0.35        0.74      4.80 o 
  -3  15   1       60.21       54.86      6.99 o 
  -2  15   1        3.40        6.81      6.74 o 
  -1  15   1      284.18      273.68     19.31 o 
   0  15   1       86.88       93.65      9.79 o 
   1  15   1        4.08        4.26      5.31 o 
   2  15   1      758.98      806.28     20.74 o 
   3  15   1       33.42       36.36      5.79 o 
   4  15   1       10.20       10.66      5.24 o 
   5  15   1      123.69      124.23      8.35 o 
  -5  16   1      116.56      127.45      8.70 o 
  -4  16   1        3.23        2.15      5.85 o 
  -3  16   1      405.76      381.13     13.78 o 
  -2  16   1       16.95        6.46     17.06 o 
  -1  16   1       18.11       21.69      6.08 o 
   0  16   1      204.98      192.52     12.83 o 
   1  16   1      144.49      156.72      9.72 o 
   2  16   1      633.13      596.22     17.37 o 
   3  16   1      597.58      584.66     35.44 o 
   4  16   1        5.68        5.41      5.25 o 
  -3  17   1       38.61       52.65      8.07 o 
  -2  17   1       12.57       21.46      9.52 o 
  -1  17   1       35.68       50.78      6.91 o 
   0  17   1       15.13       38.07      6.82 o 
   1  17   1      241.24      282.33     14.28 o 
   2  17   1        4.68       22.69      8.86 o 
   3  17   1      517.38      477.95     20.76 o 
 -11   0   2       52.30       70.63     11.52 o 
 -10   0   2      123.55      113.20     18.78 o 
  -9   0   2     1215.88     1216.72     35.06 o 
  -8   0   2       82.63       94.30     10.74 o 
  -7   0   2      335.32      351.52     10.37 o 
  -6   0   2        7.97       13.05      3.48 o 
  -5   0   2     6006.55     6566.72    101.05 o 
  -4   0   2     3373.54     3324.46     52.44 o 
  -3   0   2     1927.80     1535.16     21.84 o 
  -2   0   2     3668.60     3443.04     48.98 o 
  -1   0   2    10182.59     9270.98    244.55 o 
   0   0   2     5922.51     5449.12     99.58 o 
   1   0   2     1196.49     1098.24     15.98 o 
   2   0   2     1027.84     1114.12     18.53 o 
   3   0   2      703.75      756.08     14.08 o 
   4   0   2      201.68      239.14      6.92 o 
   5   0   2     1504.80     1649.18     28.81 o 
   6   0   2       24.53       20.51     10.45 o 
   7   0   2     2266.98     2354.25     43.25 o 
   8   0   2      289.97      286.20     12.10 o 
   9   0   2       27.17       39.33      7.57 o 
  10   0   2       35.21       45.55      8.28 o 
 -11   1   2        0.01       16.66     13.75 o 
 -10   1   2      190.71      182.37     10.38 o 
  -9   1   2      413.74      403.87     13.30 o 
  -8   1   2       11.78        8.50      6.06 o 
  -7   1   2      350.36      364.31      7.48 o 
  -6   1   2      379.55      396.16      9.06 o 
  -5   1   2      907.13      918.58     12.68 o 
  -4   1   2      244.68      266.22      5.10 o 
  -3   1   2      166.73      147.18      3.15 o 
  -2   1   2      550.80      492.89      5.42 o 
  -1   1   2        5.18       -0.79      0.79 o 
   0   1   2      142.91      118.86      7.25 o 
   1   1   2    12920.30    12023.73    113.28 o 
   2   1   2      840.94      755.65      8.09 o 
   3   1   2      386.37      393.12      5.79 o 
   4   1   2     2491.82     2390.41     23.83 o 
   5   1   2      603.54      549.77      8.89 o 
   6   1   2      250.40      244.13      7.81 o 
   7   1   2     1217.38     1200.18     19.99 o 
   8   1   2      136.90      141.79      7.55 o 
   9   1   2       26.67       28.83      5.18 o 
  10   1   2       75.56       66.51      7.58 o 
 -11   2   2      191.62      219.27     25.39 o 
 -10   2   2       40.30       44.73      8.64 o 
  -9   2   2        9.92       29.57      5.82 o 
  -8   2   2       28.21       36.86      4.25 o 
  -7   2   2       19.04       16.31      3.08 o 
  -6   2   2       10.45        8.59      2.45 o 
  -5   2   2      136.18      144.45      4.22 o 
  -4   2   2      167.36      233.12      4.35 o 
  -3   2   2     2277.59     2367.75     23.99 o 
  -2   2   2      858.53      804.56      8.35 o 
  -1   2   2     5110.61     5225.63     47.74 o 
   0   2   2     2461.74     2327.71     28.73 o 
   1   2   2      212.33      221.21      2.69 o 
   2   2   2     3217.53     3088.58     29.18 o 
   3   2   2     2473.49     2505.33     24.27 o 
   4   2   2     1560.52     1629.72     17.99 o 
   5   2   2     1076.67     1098.61     14.41 o 
   6   2   2      957.41      947.85     16.24 o 
   7   2   2      110.95      121.31      7.57 o 
   8   2   2       14.47       23.52      5.78 o 
   9   2   2        4.48       13.40      7.02 o 
  10   2   2        0.90       10.28      6.40 o 
 -10   3   2      127.87       96.23     12.95 o 
  -9   3   2       37.47       29.59      6.40 o 
  -8   3   2      972.74      959.47     15.20 o 
  -7   3   2       40.19       47.12      3.50 o 
  -6   3   2        6.45        0.62      2.16 o 
  -5   3   2     1303.73     1403.02     16.49 o 
  -4   3   2      146.51      104.25      3.01 o 
  -3   3   2       52.44       50.09      1.89 o 
  -2   3   2     4867.09     4844.31     51.65 o 
  -1   3   2    14930.75    14567.52    196.63 o 
   0   3   2      758.70      769.21      9.05 o 
   1   3   2     1925.83     1799.29     18.49 o 
   2   3   2        5.81        2.84      1.33 o 
   3   3   2       33.88       38.28      2.05 o 
   4   3   2      136.05      146.55      3.37 o 
   5   3   2        2.08        3.32      2.66 o 
   6   3   2       41.98       43.42      3.98 o 
   7   3   2      574.42      574.49     17.94 o 
   8   3   2      507.87      485.33     13.50 o 
   9   3   2       66.34       69.47      8.81 o 
  10   3   2       19.55       32.16     18.49 o 
 -10   4   2       25.32       31.65     10.37 o 
  -9   4   2       12.03        5.28      8.95 o 
  -8   4   2     1728.06     1671.90     22.94 o 
  -7   4   2      837.07      809.22     13.72 o 
  -6   4   2       39.05       47.21      3.08 o 
  -5   4   2        2.14        3.58      2.09 o 
  -4   4   2      791.47      831.91      9.95 o 
  -3   4   2     7039.19     6927.33     64.27 o 
  -2   4   2    16544.79    16679.29    212.77 o 
  -1   4   2      203.49      229.12      5.66 o 
   0   4   2     2086.77     2098.19     34.28 o 
   1   4   2      177.11      158.78      3.75 o 
   2   4   2     2627.06     2698.74     24.49 o 
   3   4   2      319.34      338.69      5.10 o 
   4   4   2       46.44       44.64      2.17 o 
   5   4   2      332.12      313.73      7.25 o 
   6   4   2      150.64      148.76      6.99 o 
   7   4   2       21.33       27.33      5.54 o 
   8   4   2      356.33      401.68     17.85 o 
   9   4   2        3.87        8.76     10.03 o 
 -10   5   2       11.68       10.61      9.53 o 
  -9   5   2      225.25      186.61     35.05 o 
  -8   5   2     1119.05     1082.27     37.10 o 
  -7   5   2      118.61      144.82      5.92 o 
  -6   5   2      623.17      627.19      9.80 o 
  -5   5   2     1346.39     1445.69     20.02 o 
  -4   5   2     1680.77     1556.69     20.38 o 
  -3   5   2      251.63      262.35      8.15 o 
  -2   5   2        2.23       -0.03      2.56 o 
  -1   5   2       85.38       78.12      2.80 o 
   0   5   2     3275.44     3164.01     38.65 o 
   1   5   2     1770.11     1845.10     23.47 o 
   2   5   2     1725.86     1548.84     17.04 o 
   3   5   2       12.19        9.78      2.86 o 
   4   5   2      122.31      122.25      3.61 o 
   5   5   2      178.82      189.92      5.77 o 
   6   5   2      632.93      619.12     13.82 o 
   7   5   2       30.86       24.88      6.87 o 
   8   5   2       52.86       62.71      8.50 o 
   9   5   2        8.04       -0.80      7.36 o 
 -10   6   2       94.51      108.63     14.28 o 
  -9   6   2       63.11       63.57     11.37 o 
  -8   6   2      276.46      260.09     13.36 o 
  -7   6   2        1.09       11.89      4.55 o 
  -6   6   2      687.38      577.75     15.61 o 
  -5   6   2      584.64      597.09      9.88 o 
  -4   6   2     3628.52     3681.83     44.80 o 
  -3   6   2       14.59       20.59      2.47 o 
  -2   6   2     1101.70     1136.72     18.67 o 
  -1   6   2     2184.74     2064.19     35.92 o 
   0   6   2      729.03      699.42     14.88 o 
   1   6   2     1421.21     1466.91     19.38 o 
   2   6   2     1381.37     1459.60     19.30 o 
   3   6   2      230.06      258.80      6.86 o 
   4   6   2       26.22       28.54      3.23 o 
   5   6   2       65.46       66.37      3.89 o 
   6   6   2     1276.00     1292.22     27.13 o 
   7   6   2        4.57       -4.67      5.97 o 
   8   6   2      255.15      297.18     13.24 o 
   9   6   2        0.01        9.90      7.26 o 
 -10   7   2       47.01       59.89     12.16 o 
  -9   7   2       16.27       17.07      9.33 o 
  -8   7   2       12.05       15.46      5.29 o 
  -7   7   2      223.67      208.56     11.13 o 
  -6   7   2       21.18       25.48      8.73 o 
  -5   7   2      224.78      260.84      8.72 o 
  -4   7   2     2642.74     2640.38     33.01 o 
  -3   7   2      243.30      299.74      6.00 o 
  -2   7   2       99.61       94.78      4.87 o 
  -1   7   2     1206.06     1201.25     20.44 o 
   0   7   2     2398.50     2303.81     32.50 o 
   1   7   2      800.88      843.96     13.79 o 
   2   7   2       29.42       34.92      3.29 o 
   3   7   2      247.57      229.90      6.65 o 
   4   7   2      120.16      115.08      5.41 o 
   5   7   2     1856.76     1735.04     44.86 o 
   6   7   2       36.02       26.88      6.55 o 
   7   7   2      288.61      278.34     12.63 o 
   8   7   2      617.34      620.43     18.84 o 
   9   7   2      166.27      195.43     16.08 o 
  -9   8   2       41.10       53.04     10.99 o 
  -8   8   2      133.22      121.25      7.83 o 
  -7   8   2      652.52      599.55     16.53 o 
  -6   8   2      653.26      591.91     36.66 o 
  -5   8   2      828.07      848.33     54.09 o 
  -4   8   2     1166.38     1191.54     18.35 o 
  -3   8   2     2628.32     2782.78     38.12 o 
  -2   8   2      578.49      560.69     12.21 o 
  -1   8   2        0.24       -2.65      2.65 o 
   0   8   2      460.88      491.32     18.44 o 
   1   8   2     1965.08     2023.27     29.33 o 
   2   8   2     1483.50     1494.26     22.71 o 
   3   8   2       11.56        6.16      3.15 o 
   4   8   2       94.51      106.19      5.76 o 
   5   8   2      498.97      533.28     11.74 o 
   6   8   2        3.58       -2.80      7.26 o 
   7   8   2      181.85      214.49     11.66 o 
   8   8   2      353.31      365.63     29.89 o 
   9   8   2       90.77       83.47     12.54 o 
  -9   9   2       92.05       82.80     13.62 o 
  -8   9   2       78.48       61.60      6.74 o 
  -7   9   2      146.13      143.72      8.06 o 
  -6   9   2      182.94      171.75     11.24 o 
  -5   9   2      578.55      577.44     20.58 o 
  -4   9   2      147.21      143.34     16.53 o 
  -3   9   2      428.15      495.54     20.31 o 
  -2   9   2      664.88      642.79     13.11 o 
  -1   9   2       14.63        6.69      2.91 o 
   0   9   2      179.53      183.68      5.34 o 
   1   9   2     1522.77     1534.36     23.18 o 
   2   9   2        0.06       -1.60      3.97 o 
   3   9   2      348.22      324.06      8.29 o 
   4   9   2        2.25        2.58      3.78 o 
   5   9   2      456.01      508.14     15.35 o 
   6   9   2      337.50      334.42     12.92 o 
   7   9   2      204.28      211.19     18.65 o 
   8   9   2       88.85       97.06     19.18 o 
  -9  10   2        8.44       15.08      9.86 o 
  -8  10   2        0.17        7.26      5.35 o 
  -7  10   2      142.41      137.23      7.85 o 
  -6  10   2       11.61        7.93      4.65 o 
  -5  10   2      107.48      126.07      8.38 o 
  -4  10   2      231.09      201.92      7.83 o 
  -3  10   2      330.21      373.02     10.93 o 
  -2  10   2      165.96      137.93      6.59 o 
  -1  10   2      630.01      624.52     13.00 o 
   0  10   2     1010.33     1016.22     23.09 o 
   1  10   2       71.35       70.52      3.48 o 
   2  10   2       67.77       59.58      4.32 o 
   3  10   2      958.99      966.99     16.91 o 
   4  10   2       22.04       13.62      8.97 o 
   5  10   2     1281.59     1326.02     25.77 o 
   6  10   2       80.58       82.52     10.28 o 
   7  10   2       62.20       68.80     10.35 o 
   8  10   2       77.09       79.35     11.52 o 
  -8  11   2       40.07       47.94      9.77 o 
  -7  11   2      383.17      365.48     12.15 o 
  -6  11   2      127.53      152.57      8.13 o 
  -5  11   2      441.64      404.25     11.69 o 
  -4  11   2      147.29      123.21      6.81 o 
  -3  11   2       61.53       62.48      5.23 o 
  -2  11   2       91.00       91.36      5.54 o 
  -1  11   2      638.01      602.84     12.91 o 
   0  11   2        0.89       11.46      4.43 o 
   1  11   2        0.02        0.69      3.35 o 
   2  11   2       86.92      100.89      5.94 o 
   3  11   2      119.50      121.92      6.51 o 
   4  11   2      251.96      277.79      9.54 o 
   5  11   2      278.38      278.85      9.87 o 
   6  11   2        9.04        2.83      7.67 o 
   7  11   2       45.57       61.51     10.24 o 
  -8  12   2        7.34       26.49     10.13 o 
  -7  12   2       70.86       78.23      7.09 o 
  -6  12   2        0.01        1.72      5.02 o 
  -5  12   2       97.95       82.85      6.59 o 
  -4  12   2       80.13       83.55      6.25 o 
  -3  12   2      205.46      203.51      7.98 o 
  -2  12   2        7.95        6.72      4.00 o 
  -1  12   2       15.53       20.98      4.11 o 
   0  12   2       32.06       26.71      3.87 o 
   1  12   2     1688.81     1769.16     30.76 o 
   2  12   2      113.16      105.60      8.43 o 
   3  12   2        3.88        7.80      4.58 o 
   4  12   2        0.16       -1.21      4.61 o 
   5  12   2      818.12      803.26     38.62 o 
   6  12   2       67.76      101.59     11.24 o 
   7  12   2        0.20        2.63      8.41 o 
  -7  13   2      370.20      358.50     14.44 o 
  -6  13   2      285.04      297.44     14.18 o 
  -5  13   2      196.91      232.26     14.21 o 
  -4  13   2       22.23       35.02      7.07 o 
  -3  13   2      185.77      173.00      7.78 o 
  -2  13   2     1239.77     1171.12     22.56 o 
  -1  13   2       44.46       41.07     10.93 o 
   0  13   2       63.61       66.82      4.94 o 
   1  13   2        2.99        4.00      3.75 o 
   2  13   2     1115.70     1090.70     21.26 o 
   3  13   2       29.30       33.21      5.34 o 
   4  13   2      180.62      201.43      9.16 o 
   5  13   2        5.42        5.46      7.18 o 
   6  13   2       13.73       12.97      8.17 o 
  -7  14   2       55.62       74.22      7.49 o 
  -6  14   2       10.23       18.36      5.96 o 
  -5  14   2       33.14       29.82      6.25 o 
  -4  14   2       87.12       84.77      6.85 o 
  -3  14   2      118.65       92.82      7.17 o 
  -2  14   2      325.64      293.30     10.92 o 
  -1  14   2        0.29        6.08      4.93 o 
   0  14   2       10.33       17.25      9.52 o 
   1  14   2      368.95      382.33     10.59 o 
   2  14   2      475.66      478.07     14.81 o 
   3  14   2      164.34      188.50      8.81 o 
   4  14   2      483.09      505.84     13.84 o 
   5  14   2       34.65       64.30      9.68 o 
   6  14   2        5.64        9.85      8.04 o 
  -6  15   2        1.66        7.75      5.60 o 
  -5  15   2        5.10        9.41      5.26 o 
  -4  15   2      103.61      115.88      7.62 o 
  -3  15   2       25.91       19.23      7.54 o 
  -2  15   2      217.57      216.60     10.13 o 
  -1  15   2      150.81      158.92      8.92 o 
   0  15   2      462.38      405.87     17.32 o 
   1  15   2        8.10        8.28      5.51 o 
   2  15   2      119.41      104.16     10.32 o 
   3  15   2        9.09       11.61      6.04 o 
   4  15   2        6.55       13.39      5.41 o 
   5  15   2       77.21       71.53      9.94 o 
  -5  16   2        2.62       23.14      5.90 o 
  -4  16   2      289.02      264.16     19.70 o 
  -3  16   2       22.62       32.56      9.52 o 
  -2  16   2        6.32        8.57     13.36 o 
  -1  16   2      211.38      204.87     15.08 o 
   0  16   2      398.17      381.25     13.89 o 
   1  16   2        1.11       13.49      6.35 o 
   2  16   2       20.04       44.79      6.89 o 
   3  16   2       15.23       18.41      6.28 o 
   4  16   2       10.51       19.46     12.43 o 
  -3  17   2       43.48       54.57      7.44 o 
  -2  17   2        3.60        9.58      6.02 o 
  -1  17   2      108.79      119.85     16.40 o 
   0  17   2       63.24       85.19      8.13 o 
   1  17   2       17.88       18.05      6.45 o 
   2  17   2       44.01       40.63     13.22 o 
 -11   1   3       50.10       86.75     18.51 o 
 -10   1   3     1606.92     1469.28     44.02 o 
  -9   1   3      210.01      229.21     13.21 o 
  -8   1   3        1.43       -3.81      3.81 o 
  -7   1   3       64.75       81.90      4.06 o 
  -6   1   3      310.27      300.38      6.28 o 
  -5   1   3       14.24       28.23      2.65 o 
  -4   1   3      892.13      918.69     11.37 o 
  -3   1   3      355.68      305.03      5.26 o 
  -2   1   3        5.06        1.93      1.10 o 
  -1   1   3     8701.03     8371.45     96.50 o 
   0   1   3     1681.52     1435.41     16.90 o 
   1   1   3        4.34        1.67      0.86 o 
   2   1   3      393.20      350.90      4.50 o 
   3   1   3     1539.36     1552.91     16.87 o 
   4   1   3       17.80       16.95      1.80 o 
   5   1   3       19.73       41.09      3.21 o 
   6   1   3        0.14        7.63      4.45 o 
   7   1   3      880.75      848.17     17.73 o 
   8   1   3      384.94      367.35     11.30 o 
   9   1   3      233.17      240.46      9.51 o 
 -11   2   3      229.70      225.61     26.71 o 
 -10   2   3      445.06      431.87     21.47 o 
  -9   2   3      365.69      323.54     11.24 o 
  -8   2   3       27.09       27.10      4.37 o 
  -7   2   3       40.23       33.28      3.32 o 
  -6   2   3      554.45      562.65      9.22 o 
  -5   2   3     1941.57     2100.93     28.41 o 
  -4   2   3     2437.53     2600.60     27.37 o 
  -3   2   3     2773.04     2702.10     34.85 o 
  -2   2   3     1214.40     1129.19     13.18 o 
  -1   2   3     3118.04     3125.59     32.87 o 
   0   2   3     1922.43     1812.66     34.66 o 
   1   2   3       38.48       41.72      1.29 o 
   2   2   3     1419.17     1267.14     13.41 o 
   3   2   3     4368.59     4656.71     47.41 o 
   4   2   3     1761.39     1875.73     20.39 o 
   5   2   3       90.20      104.12      5.15 o 
   6   2   3     1053.94     1041.93     19.58 o 
   7   2   3       10.42       10.73      5.07 o 
   8   2   3      159.68      158.97     11.72 o 
   9   2   3      103.55      117.67     11.11 o 
 -11   3   3       43.37       42.85     16.66 o 
 -10   3   3       34.94       40.37     10.62 o 
  -9   3   3       33.87       33.51      7.14 o 
  -8   3   3      536.25      539.51     11.46 o 
  -7   3   3      441.70      423.04     10.05 o 
  -6   3   3      192.91      218.20      5.82 o 
  -5   3   3     1588.49     1732.90     19.69 o 
  -4   3   3      362.29      408.95      6.14 o 
  -3   3   3      660.90      710.42      8.81 o 
  -2   3   3      256.62      243.99      5.25 o 
  -1   3   3       39.30       46.87      1.63 o 
   0   3   3       65.43       81.61      3.29 o 
   1   3   3      755.65      725.25      8.08 o 
   2   3   3       51.18       32.37      1.89 o 
   3   3   3     7094.95     7264.44     73.34 o 
   4   3   3      349.31      340.96      5.97 o 
   5   3   3       47.75       52.57      3.73 o 
   6   3   3        3.13        9.87      4.59 o 
   7   3   3      291.16      321.20     10.59 o 
   8   3   3       34.90       41.41      7.67 o 
   9   3   3        1.75        7.90      7.23 o 
 -10   4   3      171.14      157.81     15.09 o 
  -9   4   3      328.07      318.72     27.77 o 
  -8   4   3      869.56      864.98     19.49 o 
  -7   4   3      104.93       94.03      4.15 o 
  -6   4   3      326.60      346.69      6.52 o 
  -5   4   3      232.33      249.22      5.06 o 
  -4   4   3       57.75       67.81      2.76 o 
  -3   4   3     2025.47     1987.83     25.17 o 
  -2   4   3      595.03      603.79      9.70 o 
  -1   4   3     1556.84     1502.58     17.55 o 
   0   4   3     1305.64     1341.37     17.02 o 
   1   4   3       15.35       12.90      1.70 o 
   2   4   3     8202.57     8724.12     86.57 o 
   3   4   3       70.25       45.11      2.61 o 
   4   4   3       33.28       26.74      2.21 o 
   5   4   3      202.63      221.59      7.54 o 
   6   4   3      150.29      137.31      7.15 o 
   7   4   3      524.88      525.47     15.86 o 
   8   4   3       51.74       58.14      8.23 o 
   9   4   3       41.61       28.95      9.94 o 
 -10   5   3       20.84       12.20     10.18 o 
  -9   5   3      130.51      130.34     13.28 o 
  -8   5   3      205.00      234.26     10.48 o 
  -7   5   3      133.67      120.64     11.37 o 
  -6   5   3      140.25      134.38      4.44 o 
  -5   5   3      277.51      284.92      5.53 o 
  -4   5   3     3910.75     4181.86     42.96 o 
  -3   5   3      726.06      777.37     13.71 o 
  -2   5   3     1327.26     1389.90     17.94 o 
  -1   5   3     1593.70     1509.85     18.77 o 
   0   5   3      931.02      830.25     14.00 o 
   1   5   3     2953.40     3016.42     33.58 o 
   2   5   3     1165.69     1200.10     16.53 o 
   3   5   3      402.45      421.35      7.24 o 
   4   5   3       77.32       98.00      3.71 o 
   5   5   3      985.21      960.75     15.12 o 
   6   5   3      761.80      740.99     18.59 o 
   7   5   3       23.05       14.94      6.72 o 
   8   5   3       42.61       59.45      8.39 o 
   9   5   3       20.99       21.60      7.93 o 
 -10   6   3       53.47       61.82     12.70 o 
  -9   6   3       23.40       21.81      9.66 o 
  -8   6   3        1.11        0.51      6.61 o 
  -7   6   3      244.15      264.04     12.56 o 
  -6   6   3        1.63        8.51      3.82 o 
  -5   6   3        5.73        5.17      3.35 o 
  -4   6   3      376.11      403.07      7.34 o 
  -3   6   3      410.42      502.99      9.10 o 
  -2   6   3     2932.46     3069.11     41.33 o 
  -1   6   3      444.47      418.35      9.34 o 
   0   6   3        2.53        6.03      2.16 o 
   1   6   3     2339.53     2376.13     30.01 o 
   2   6   3     1030.23     1143.89     16.03 o 
   3   6   3        5.78       10.37      3.26 o 
   4   6   3      185.56      192.40      5.14 o 
   5   6   3      534.24      538.66     14.39 o 
   6   6   3       49.42       71.81      7.73 o 
   7   6   3      138.11      140.10      9.98 o 
   8   6   3      150.57      174.33     11.17 o 
   9   6   3        5.95        3.41      7.42 o 
 -10   7   3      188.56      203.51     22.75 o 
  -9   7   3       51.71       53.74     10.35 o 
  -8   7   3       40.83       62.58     10.00 o 
  -7   7   3      587.47      602.66     16.37 o 
  -6   7   3     1129.90     1083.49     28.83 o 
  -5   7   3      389.31      425.85     10.91 o 
  -4   7   3     1450.70     1409.03     20.97 o 
  -3   7   3      128.10      142.44      8.74 o 
  -2   7   3     1732.59     1862.61     30.51 o 
  -1   7   3     2782.73     2867.66     44.88 o 
   0   7   3      225.74      255.77      5.54 o 
   1   7   3      616.48      566.85      9.14 o 
   2   7   3      136.34      104.70      4.46 o 
   3   7   3       91.76       89.59      4.64 o 
   4   7   3     1426.45     1380.97     22.24 o 
   5   7   3        7.25       11.84      5.31 o 
   6   7   3      231.14      265.15     15.18 o 
   7   7   3      151.89      137.19      9.76 o 
   8   7   3      254.81      224.51     15.82 o 
 -10   8   3        0.22        7.48      9.79 o 
  -9   8   3      116.64      110.82     18.25 o 
  -8   8   3       74.61       62.60      6.68 o 
  -7   8   3       35.87       35.38      8.33 o 
  -6   8   3        0.60        8.56      4.62 o 
  -5   8   3      698.63      684.85     13.24 o 
  -4   8   3      973.86      865.78     15.39 o 
  -3   8   3      319.72      297.96      6.69 o 
  -2   8   3       30.16       39.49      4.50 o 
  -1   8   3     1014.93     1027.05     18.11 o 
   0   8   3       15.28       17.36      2.61 o 
   1   8   3       94.92      109.82      4.51 o 
   2   8   3       88.89       98.33      4.53 o 
   3   8   3        2.73        9.85      3.19 o 
   4   8   3      603.66      564.59     11.84 o 
   5   8   3       35.33       38.82      6.58 o 
   6   8   3       11.56       13.96      6.49 o 
   7   8   3       22.13       14.54      8.97 o 
   8   8   3      427.16      433.39     24.91 o 
  -9   9   3        1.85        7.03     10.58 o 
  -8   9   3        0.12        6.01      4.91 o 
  -7   9   3        1.44        6.57      4.56 o 
  -6   9   3     1314.03     1168.67     26.41 o 
  -5   9   3      651.53      652.13     19.57 o 
  -4   9   3       33.22       35.12      3.58 o 
  -3   9   3     1772.72     1755.42     25.46 o 
  -2   9   3      181.84      176.47      7.41 o 
  -1   9   3      656.92      638.34     15.67 o 
   0   9   3      100.77      118.40      4.55 o 
   1   9   3      199.02      205.64      6.11 o 
   2   9   3       83.22       98.64      4.88 o 
   3   9   3      373.53      375.18      9.54 o 
   4   9   3       83.26       74.14      5.22 o 
   5   9   3      306.79      294.99     11.49 o 
   6   9   3       29.50       24.81      6.84 o 
   7   9   3        2.46        9.96     13.07 o 
   8   9   3       60.80       72.59     18.65 o 
  -9  10   3       94.01      120.04     17.85 o 
  -8  10   3        2.10        1.95      5.19 o 
  -7  10   3       29.30       29.55      6.59 o 
  -6  10   3      878.66      806.21     30.60 o 
  -5  10   3       20.67       34.55      5.52 o 
  -4  10   3      302.20      286.07     17.46 o 
  -3  10   3      147.25      146.66      7.05 o 
  -2  10   3       22.07       34.65     10.16 o 
  -1  10   3       17.52       27.69      3.74 o 
   0  10   3      209.23      223.03      7.37 o 
   1  10   3      534.78      547.79     15.42 o 
   2  10   3       10.88       13.87      3.49 o 
   3  10   3      123.85      137.16      6.05 o 
   4  10   3      389.45      390.16     11.80 o 
   5  10   3       45.26       43.39      7.16 o 
   6  10   3       27.56       43.36     12.30 o 
   7  10   3       25.49       56.84     10.09 o 
   8  10   3      101.90       95.61     12.00 o 
  -8  11   3      254.69      263.92     17.94 o 
  -7  11   3      940.09      891.89     20.44 o 
  -6  11   3       28.34       24.33      5.22 o 
  -5  11   3      408.23      403.86     14.81 o 
  -4  11   3        1.41        3.70      4.45 o 
  -3  11   3       11.33       16.37      4.64 o 
  -2  11   3       28.80       27.11      4.64 o 
  -1  11   3       47.23       47.14     10.84 o 
   0  11   3      155.58      142.48      5.53 o 
   1  11   3      122.00      131.35      6.80 o 
   2  11   3       74.47       78.81      5.24 o 
   3  11   3      396.02      374.47      9.74 o 
   4  11   3      196.21      185.25      8.38 o 
   5  11   3      295.74      308.94     18.12 o 
   6  11   3       91.67       80.61     10.09 o 
   7  11   3       30.19       12.33      8.46 o 
  -8  12   3       93.91       68.02      7.22 o 
  -7  12   3        0.80       -4.24      4.96 o 
  -6  12   3       61.82       70.62     11.10 o 
  -5  12   3      387.99      380.54     11.58 o 
  -4  12   3      501.65      432.41     20.96 o 
  -3  12   3       13.62       10.06      4.70 o 
  -2  12   3       11.45       12.54      5.95 o 
  -1  12   3       79.66       80.46      6.10 o 
   0  12   3        9.24        7.33      3.55 o 
   1  12   3        0.87        0.91      3.71 o 
   2  12   3        0.37       -0.84      3.99 o 
   3  12   3        4.03        6.36      4.80 o 
   4  12   3        0.20        4.54      4.75 o 
   5  12   3        3.79       16.83      7.64 o 
   6  12   3      429.18      434.30     18.43 o 
   7  12   3       68.37       83.93     14.41 o 
  -7  13   3       14.31        6.34      5.54 o 
  -6  13   3       63.56       86.49      7.18 o 
  -5  13   3       10.95        6.47      4.89 o 
  -4  13   3       30.18       38.52      5.44 o 
  -3  13   3       33.08       33.18      4.93 o 
  -2  13   3       25.00       26.94      7.66 o 
  -1  13   3        3.63        6.35      6.74 o 
   0  13   3      581.43      583.53     13.60 o 
   1  13   3      390.02      367.92     10.27 o 
   2  13   3       80.87       82.87      6.15 o 
   3  13   3        0.89       -4.20      4.32 o 
   4  13   3      148.13      169.53     11.76 o 
   5  13   3      167.09      214.98     26.45 o 
   6  13   3      147.57      135.22     12.33 o 
  -7  14   3      701.71      657.51     36.34 o 
  -6  14   3       72.25       85.51      9.02 o 
  -5  14   3       79.85       88.11      7.23 o 
  -4  14   3       20.53       18.49      5.17 o 
  -3  14   3      140.12      126.48      7.24 o 
  -2  14   3        2.32        3.17      4.96 o 
  -1  14   3       33.87       51.03      6.16 o 
   0  14   3       34.59       46.95      6.61 o 
   1  14   3       10.09       12.68      4.37 o 
   2  14   3       29.39       28.98      4.76 o 
   3  14   3      161.52      164.92      8.47 o 
   4  14   3      651.40      678.71     21.66 o 
   5  14   3        4.01        2.37     14.02 o 
  -6  15   3        6.48       25.38      6.12 o 
  -5  15   3       54.70       52.22      6.61 o 
  -4  15   3       95.99      103.90      7.46 o 
  -3  15   3       93.56      104.06      8.01 o 
  -2  15   3        0.43       -0.39      5.12 o 
  -1  15   3      104.96      117.20     14.15 o 
   0  15   3       19.84       19.91      5.79 o 
   1  15   3      102.25      104.25      8.04 o 
   2  15   3       88.00       92.63      8.04 o 
   3  15   3      181.99      192.14     11.63 o 
   4  15   3        0.14        1.63      6.70 o 
  -5  16   3      128.37      151.15     10.21 o 
  -4  16   3      101.37       97.26      8.31 o 
  -3  16   3        0.01       -4.16      5.33 o 
  -2  16   3       33.08       46.85     10.18 o 
  -1  16   3       95.70       98.20     13.62 o 
   0  16   3       90.73       83.72      7.57 o 
   1  16   3       21.92       35.87      6.45 o 
   2  16   3       69.26      105.36      8.41 o 
   3  16   3      115.30      119.55     13.75 o 
  -3  17   3      136.52      128.60      9.34 o 
  -2  17   3       70.57       47.85      7.23 o 
  -1  17   3       58.92       62.99      7.72 o 
   0  17   3        8.30       16.53      6.36 o 
   1  17   3        2.93       -1.05      5.60 o 
   2  17   3        9.80       17.99      6.55 o 
 -11   0   4        2.70       30.15     15.08 o 
 -10   0   4     1317.04     1199.75     54.75 o 
  -9   0   4        9.30       10.84     17.72 o 
  -8   0   4       93.32       88.54      9.58 o 
  -7   0   4       29.32       17.94      4.75 o 
  -6   0   4       27.33       25.45      5.41 o 
  -5   0   4      489.40      570.61     12.67 o 
  -4   0   4       26.65       36.58      4.39 o 
  -3   0   4      616.11      569.18     11.23 o 
  -2   0   4        5.86        4.07      2.22 o 
  -1   0   4       17.66        2.52      1.25 o 
   0   0   4      296.65      292.69      5.46 o 
   1   0   4    10555.76    10087.22    149.10 o 
   2   0   4     2291.49     2483.45     34.03 o 
   3   0   4       39.06       60.07      2.84 o 
   4   0   4      982.48     1017.26     15.58 o 
   5   0   4      468.19      483.83     15.66 o 
   6   0   4     1758.25     1765.56     41.73 o 
   7   0   4        3.75        3.74      7.01 o 
   8   0   4        5.48        4.34     20.10 o 
   9   0   4        0.58       -1.45      8.10 o 
 -11   1   4       50.53       45.66     11.22 o 
 -10   1   4       50.60       47.24     11.41 o 
  -9   1   4      241.77      211.63     16.65 o 
  -8   1   4       20.31       26.13      3.49 o 
  -7   1   4        0.04       -0.64      2.86 o 
  -6   1   4      228.90      242.54      9.38 o 
  -5   1   4       26.73       24.70      2.64 o 
  -4   1   4      794.10      829.05     10.40 o 
  -3   1   4      949.99      915.51     11.22 o 
  -2   1   4      157.59      106.49      2.47 o 
  -1   1   4      493.36      426.37      5.46 o 
   0   1   4      938.67      889.19      9.85 o 
   1   1   4      980.44     1017.51     12.49 o 
   2   1   4      767.17      822.64      9.10 o 
   3   1   4      316.18      348.59      6.22 o 
   4   1   4      177.50      188.37      4.35 o 
   5   1   4        0.57        3.42      3.33 o 
   6   1   4      367.88      347.95      9.06 o 
   7   1   4       43.92       48.36      7.32 o 
   8   1   4       38.63       38.75      6.17 o 
   9   1   4       42.48       27.42      6.34 o 
 -11   2   4       12.92       11.11     15.61 o 
 -10   2   4       45.66       66.34     14.81 o 
  -9   2   4        0.28       10.67      8.91 o 
  -8   2   4      326.87      315.63      7.83 o 
  -7   2   4      407.36      388.85      7.91 o 
  -6   2   4      388.64      432.02      7.81 o 
  -5   2   4      756.22      765.00     10.96 o 
  -4   2   4     4955.01     5232.20     54.81 o 
  -3   2   4      231.71      249.50      6.29 o 
  -2   2   4        0.70       -1.11      1.11 o 
  -1   2   4      129.90      116.65      2.54 o 
   0   2   4      116.21      140.20      5.37 o 
   1   2   4      455.61      432.86      9.28 o 
   2   2   4      466.21      528.98     10.16 o 
   3   2   4      100.03       87.35      3.02 o 
   4   2   4      311.17      271.51      5.26 o 
   5   2   4       20.21       29.04      4.42 o 
   6   2   4      185.37      196.51      8.30 o 
   7   2   4        2.45       -2.15      4.89 o 
   8   2   4      199.41      188.56      8.34 o 
   9   2   4       25.67       37.84      8.29 o 
 -11   3   4      445.17      436.68     34.12 o 
 -10   3   4      102.83       48.93     16.93 o 
  -9   3   4       58.15       65.99      6.89 o 
  -8   3   4      370.01      338.37     10.49 o 
  -7   3   4      120.06      115.29      4.45 o 
  -6   3   4      584.31      604.85     12.01 o 
  -5   3   4      139.95      145.79      5.60 o 
  -4   3   4     1987.67     2085.70     22.60 o 
  -3   3   4     1181.40     1128.23     14.97 o 
  -2   3   4     4404.44     4197.16     38.76 o 
  -1   3   4       36.39       46.94      2.05 o 
   0   3   4     1200.78     1131.35     23.12 o 
   1   3   4       88.01       91.96      3.21 o 
   2   3   4      154.27      134.36      3.44 o 
   3   3   4     2026.78     1955.96     23.16 o 
   4   3   4      627.71      639.14      9.27 o 
   5   3   4        0.02        0.06      3.84 o 
   6   3   4      260.34      261.29      9.17 o 
   7   3   4      695.36      685.85     15.63 o 
   8   3   4      403.02      375.70     14.32 o 
   9   3   4        8.58        8.67      8.63 o 
 -11   4   4       22.97       43.38     16.66 o 
 -10   4   4       19.60       31.21     15.34 o 
  -9   4   4        0.80        4.50      4.97 o 
  -8   4   4       43.20       48.81     11.69 o 
  -7   4   4       61.07       66.51      4.95 o 
  -6   4   4      180.72      211.46      5.99 o 
  -5   4   4      207.18      194.87      4.63 o 
  -4   4   4      118.25      115.31      3.57 o 
  -3   4   4       32.38       41.34      2.43 o 
  -2   4   4      738.77      780.36      9.29 o 
  -1   4   4     1088.01     1071.34     13.18 o 
   0   4   4        4.43        2.40      3.30 o 
   1   4   4        1.30        6.01      1.80 o 
   2   4   4      399.30      456.36      6.16 o 
   3   4   4      187.71      184.94      4.43 o 
   4   4   4      189.83      211.24      5.13 o 
   5   4   4       28.30       42.45      4.84 o 
   6   4   4      661.81      660.06     14.48 o 
   7   4   4       74.05       66.99      7.90 o 
   8   4   4       55.04       55.15     13.12 o 
   9   4   4       20.46        5.54      7.22 o 
 -10   5   4        1.05       -2.38     13.49 o 
  -9   5   4       81.18       75.13      7.55 o 
  -8   5   4       12.54       24.54      6.10 o 
  -7   5   4       72.40       87.77      5.98 o 
  -6   5   4        1.23        4.03      2.62 o 
  -5   5   4      542.07      512.13      7.84 o 
  -4   5   4      129.34      123.08      4.26 o 
  -3   5   4     2010.60     2014.83     21.47 o 
  -2   5   4       16.79       26.72      2.28 o 
  -1   5   4      421.44      371.76      6.53 o 
   0   5   4      120.12      100.03      5.07 o 
   1   5   4      359.91      318.92     15.84 o 
   2   5   4      378.69      367.68      8.31 o 
   3   5   4      752.29      783.28     11.42 o 
   4   5   4      509.04      527.28      8.89 o 
   5   5   4      386.65      338.50     11.55 o 
   6   5   4       36.16       27.11      6.34 o 
   7   5   4      819.28      774.48     19.95 o 
   8   5   4       18.49       17.28      7.31 o 
   9   5   4      135.17      142.87     11.17 o 
 -10   6   4       27.37       30.95     15.87 o 
  -9   6   4       41.05       28.50     10.71 o 
  -8   6   4      792.62      737.51     19.65 o 
  -7   6   4      307.80      288.08     10.25 o 
  -6   6   4      303.40      310.29      9.06 o 
  -5   6   4      187.56      171.61      4.99 o 
  -4   6   4      331.76      364.76      8.09 o 
  -3   6   4      479.87      557.15      8.85 o 
  -2   6   4        3.29        3.82      2.09 o 
  -1   6   4      996.60      997.36     15.50 o 
   0   6   4       53.66       27.87      3.06 o 
   1   6   4     1502.49     1615.17     21.04 o 
   2   6   4     1868.87     2001.48     26.06 o 
   3   6   4       18.22       33.87      3.51 o 
   4   6   4       91.70      103.54      4.06 o 
   5   6   4      326.18      326.46     11.86 o 
   6   6   4       56.53       66.06      9.37 o 
   7   6   4       18.95       37.26      8.11 o 
   8   6   4       10.30        8.39      7.09 o 
 -10   7   4       54.66       42.84     12.03 o 
  -9   7   4       94.11      113.96     12.16 o 
  -8   7   4      193.92      150.50     26.98 o 
  -7   7   4      459.15      531.69     16.13 o 
  -6   7   4      422.75      428.83     11.57 o 
  -5   7   4      181.84      163.54      5.52 o 
  -4   7   4       54.32       47.56      3.18 o 
  -3   7   4       72.41       71.01      4.64 o 
  -2   7   4     1124.13     1166.02     20.43 o 
  -1   7   4       64.10       56.94      3.55 o 
   0   7   4      870.83      811.77     14.07 o 
   1   7   4     1507.66     1606.16     21.22 o 
   2   7   4      122.72      106.16      4.17 o 
   3   7   4     2183.00     2320.83     33.95 o 
   4   7   4       14.71       19.03      3.92 o 
   5   7   4       59.17       73.27      8.17 o 
   6   7   4        8.88        6.54      8.71 o 
   7   7   4       31.90       45.12      7.77 o 
   8   7   4        4.94        0.92      6.75 o 
 -10   8   4       24.07       43.19     16.66 o 
  -9   8   4        3.85        6.12      5.07 o 
  -8   8   4       64.59       55.76      8.99 o 
  -7   8   4       28.58       30.88      5.61 o 
  -6   8   4      103.61       75.51      6.40 o 
  -5   8   4      109.65      105.83      4.71 o 
  -4   8   4       63.89       54.58      3.53 o 
  -3   8   4      103.45      101.08      4.40 o 
  -2   8   4      421.02      399.62     10.48 o 
  -1   8   4      438.42      447.16     19.35 o 
   0   8   4        2.80        4.78      2.19 o 
   1   8   4     1076.60     1107.38     15.63 o 
   2   8   4       58.00       75.73      4.47 o 
   3   8   4      188.07      187.54      6.58 o 
   4   8   4      216.78      218.81     11.76 o 
   5   8   4      556.26      521.25     14.87 o 
   6   8   4       16.06       29.67      7.11 o 
   7   8   4        1.62       -5.18      7.52 o 
   8   8   4       99.62      108.15     11.84 o 
  -9   9   4       14.52       16.39      6.79 o 
  -8   9   4       12.54       12.77      5.81 o 
  -7   9   4      216.22      179.62      9.25 o 
  -6   9   4       28.30       40.50      9.52 o 
  -5   9   4        0.49       -0.67      4.36 o 
  -4   9   4      204.45      193.57      6.05 o 
  -3   9   4      279.46      273.84      8.04 o 
  -2   9   4        0.19       -0.21      3.66 o 
  -1   9   4      462.77      467.21     10.38 o 
   0   9   4      130.26      141.79      4.91 o 
   1   9   4      409.90      427.47      8.99 o 
   2   9   4       88.02       99.37      5.84 o 
   3   9   4      489.51      489.40     10.72 o 
   4   9   4      532.48      531.97     15.17 o 
   5   9   4       88.43      102.20      8.16 o 
   6   9   4      391.51      346.02     17.64 o 
   7   9   4      120.58      116.48      9.94 o 
  -9  10   4       97.51      102.99     10.62 o 
  -8  10   4      151.36      151.86     18.65 o 
  -7  10   4      386.21      352.64     12.62 o 
  -6  10   4      581.42      505.01     14.60 o 
  -5  10   4        9.73       13.52      4.80 o 
  -4  10   4       95.11      110.49      6.65 o 
  -3  10   4      180.32      144.50     10.02 o 
  -2  10   4        3.01        7.94      3.51 o 
  -1  10   4       23.16       30.55      3.96 o 
   0  10   4      802.38      821.30     14.14 o 
   1  10   4       30.78       27.87      3.64 o 
   2  10   4      473.73      486.63     10.47 o 
   3  10   4       24.19       27.30      4.31 o 
   4  10   4     1202.33     1186.34     25.06 o 
   5  10   4        3.41       10.12      8.65 o 
   6  10   4       13.78       13.06      6.82 o 
   7  10   4      106.31       98.11     11.50 o 
  -8  11   4       72.98       47.52     11.87 o 
  -7  11   4       44.95       37.41      8.33 o 
  -6  11   4      747.94      654.12     21.82 o 
  -5  11   4       48.24       62.22      6.45 o 
  -4  11   4        1.49        6.98      4.64 o 
  -3  11   4       72.52       84.32      6.07 o 
  -2  11   4       38.03       26.10      4.63 o 
  -1  11   4       13.22        6.81      3.93 o 
   0  11   4       67.89       90.22      4.77 o 
   1  11   4      205.75      219.40      7.86 o 
   2  11   4        3.30        5.32      3.54 o 
   3  11   4        3.57        1.52      4.20 o 
   4  11   4       71.34       64.60      7.17 o 
   5  11   4       49.40       36.99      8.01 o 
   6  11   4      128.36      122.51     12.96 o 
   7  11   4        8.01       26.60      9.13 o 
  -8  12   4      252.40      267.15     12.53 o 
  -7  12   4        3.31        0.63      5.30 o 
  -6  12   4       96.47      100.05     13.36 o 
  -5  12   4      276.14      271.90     12.17 o 
  -4  12   4      182.21      175.21     20.76 o 
  -3  12   4       29.96       25.81      4.99 o 
  -2  12   4      248.31      257.16      9.34 o 
  -1  12   4      676.12      683.27     16.72 o 
   0  12   4       12.09        8.16      3.61 o 
   1  12   4       46.17       49.61      5.02 o 
   2  12   4       20.89       26.51      4.61 o 
   3  12   4       79.56       84.95      6.31 o 
   4  12   4      268.93      261.95     13.09 o 
   5  12   4      712.60      691.12     35.97 o 
   6  12   4       14.55       11.11     28.30 o 
  -7  13   4      486.21      478.63     14.31 o 
  -6  13   4        0.00        2.57      5.02 o 
  -5  13   4       19.71       14.83      5.20 o 
  -4  13   4      116.96      103.33      7.58 o 
  -3  13   4      339.70      312.63     28.43 o 
  -2  13   4      637.39      675.25     17.17 o 
  -1  13   4       41.11       29.94      5.34 o 
   0  13   4        1.28        0.08     11.11 o 
   1  13   4      264.35      258.79      8.67 o 
   2  13   4       23.38       21.53      4.58 o 
   3  13   4        6.92       16.04      6.35 o 
   4  13   4      421.82      424.07     16.33 o 
   5  13   4      216.21      193.22     12.96 o 
   6  13   4       65.03       60.63     10.18 o 
  -7  14   4      119.63       97.80      8.05 o 
  -6  14   4        0.86        4.35      5.29 o 
  -5  14   4       54.11       51.34      6.31 o 
  -4  14   4       37.87       46.78      5.86 o 
  -3  14   4        8.53       13.22      4.82 o 
  -2  14   4       15.10       19.55      5.20 o 
  -1  14   4       32.57       40.04     17.59 o 
   0  14   4        0.81       -2.14      4.77 o 
   1  14   4        0.70       -0.78      3.91 o 
   2  14   4      100.65      129.68      7.29 o 
   3  14   4       11.75       15.65      6.45 o 
   4  14   4       30.73       49.43      8.28 o 
   5  14   4        7.13        1.32      7.29 o 
  -6  15   4      233.42      256.23     22.37 o 
  -5  15   4      135.39      132.34     10.20 o 
  -4  15   4       55.22       64.39      7.20 o 
  -3  15   4       26.68       39.10      9.65 o 
  -2  15   4       85.49       85.06     12.70 o 
  -1  15   4       85.83      121.91      8.32 o 
   0  15   4        2.44        9.69      5.50 o 
   1  15   4        6.84       17.91      5.51 o 
   2  15   4        0.29       11.41      5.89 o 
   3  15   4        1.08       -4.16      5.89 o 
   4  15   4      143.86      152.23     11.67 o 
  -5  16   4       42.34       37.78      7.14 o 
  -4  16   4       73.65       94.78     10.32 o 
  -3  16   4        4.34        8.16      9.13 o 
  -2  16   4        2.28        1.30      5.01 o 
  -1  16   4       29.55       34.75      8.07 o 
   0  16   4      100.02       95.62      7.98 o 
   1  16   4        0.10        3.21     10.71 o 
   2  16   4       21.47       11.90      8.73 o 
   3  16   4      268.29      299.67     18.25 o 
  -3  17   4        7.85        9.42      6.04 o 
  -2  17   4       97.65      106.69      8.70 o 
  -1  17   4        8.66       16.28      6.16 o 
   0  17   4       40.16       38.26      6.64 o 
   1  17   4        5.63       14.02      8.73 o 
 -11   1   5       14.21       13.40     10.47 o 
  -9   1   5       69.35       69.32      7.19 o 
  -8   1   5        1.04       -0.24      3.26 o 
  -7   1   5      645.44      648.75     10.66 o 
  -6   1   5     1946.25     1857.93     23.02 o 
  -5   1   5      716.95      698.58     13.08 o 
  -4   1   5       61.13       49.56      2.60 o 
  -3   1   5       89.64       88.39      3.17 o 
  -2   1   5     9632.08     9405.42     91.34 o 
  -1   1   5      212.33      267.16      5.52 o 
   0   1   5      453.46      407.34      8.17 o 
   1   1   5       42.02       29.09      2.01 o 
   2   1   5      816.75      845.26     10.37 o 
   3   1   5      287.78      335.51      5.67 o 
   4   1   5      492.21      515.28      9.04 o 
   5   1   5      285.31      258.94      8.33 o 
   6   1   5        2.75        7.33      4.58 o 
   7   1   5       27.50       40.24      5.81 o 
   8   1   5       11.84       11.75      5.61 o 
   9   1   5        6.37        5.08      8.62 o 
 -11   2   5        3.21        5.03     14.81 o 
 -10   2   5      177.84      141.24     24.33 o 
  -9   2   5     1064.56      954.30     29.89 o 
  -8   2   5       24.50       11.90      3.86 o 
  -7   2   5       21.83       24.16      4.69 o 
  -6   2   5     1008.11     1079.51     14.83 o 
  -5   2   5     1280.24     1444.45     25.65 o 
  -4   2   5      651.96      683.29     10.84 o 
  -3   2   5     1733.51     1680.22     16.86 o 
  -2   2   5      723.06      829.42      9.44 o 
  -1   2   5     3468.43     3462.54     40.56 o 
   0   2   5     1854.59     2020.46     27.06 o 
   1   2   5       51.06       43.50      2.22 o 
   2   2   5       15.92       20.49      1.81 o 
   3   2   5       72.74       88.72      3.52 o 
   4   2   5      404.56      459.33      9.43 o 
   5   2   5       98.57      110.94      6.15 o 
   6   2   5      155.01      155.11      7.53 o 
   7   2   5      152.90      156.39     10.54 o 
   8   2   5       69.28       57.53      6.71 o 
 -11   3   5       74.35       85.70     20.10 o 
 -10   3   5       40.36       23.54     20.10 o 
  -9   3   5        5.95       -2.64      5.51 o 
  -8   3   5       95.27       79.32      5.94 o 
  -7   3   5       19.68       13.38      3.22 o 
  -6   3   5       58.58       53.89      3.29 o 
  -5   3   5      450.71      442.79     11.73 o 
  -4   3   5      115.37      132.41      5.59 o 
  -3   3   5      659.63      643.21      8.57 o 
  -2   3   5     2005.14     2147.98     23.95 o 
  -1   3   5       21.52       23.75      1.71 o 
   0   3   5      418.13      381.27     10.65 o 
   1   3   5     2179.34     2077.24     40.66 o 
   2   3   5      337.33      367.40      6.40 o 
   3   3   5      609.80      609.06     10.82 o 
   4   3   5       44.18       40.29      3.26 o 
   5   3   5       84.10       85.54      5.97 o 
   6   3   5        6.11        0.92      4.62 o 
   7   3   5        1.71       -4.36      4.36 o 
   8   3   5        1.50       10.06      6.75 o 
 -11   4   5       20.72       62.69     18.25 o 
 -10   4   5        3.34       16.40     19.57 o 
  -9   4   5       46.51       51.96      6.73 o 
  -8   4   5        9.83       10.44      4.71 o 
  -7   4   5      135.16      169.50      5.93 o 
  -6   4   5        5.69       -0.82      2.81 o 
  -5   4   5       98.55      110.55      3.66 o 
  -4   4   5      344.49      325.11      6.09 o 
  -3   4   5      297.09      346.06      7.85 o 
  -2   4   5      893.69      778.00     10.06 o 
  -1   4   5       50.57       25.74      1.56 o 
   0   4   5        3.79        2.19      2.57 o 
   1   4   5     1388.94     1474.97     22.15 o 
   2   4   5        4.19        4.55      1.95 o 
   3   4   5      687.27      749.30     10.96 o 
   4   4   5       21.07       11.37      2.75 o 
   5   4   5       41.38       39.05      5.91 o 
   6   4   5        0.68       11.62      6.04 o 
   7   4   5        9.44       13.79      6.71 o 
   8   4   5       17.78       15.28      7.62 o 
  -9   5   5       98.69      105.12      8.69 o 
  -8   5   5      265.08      304.76     17.10 o 
  -7   5   5       66.23       66.24      4.41 o 
  -6   5   5        0.21       -2.68      2.68 o 
  -5   5   5      853.91      834.49     11.83 o 
  -4   5   5       60.75       67.35      2.91 o 
  -3   5   5       77.95       94.82      4.14 o 
  -2   5   5       56.81       54.54      2.76 o 
  -1   5   5      444.96      443.92     10.00 o 
   0   5   5       81.28       78.25      4.20 o 
   1   5   5     2195.10     2193.46     31.82 o 
   2   5   5     1052.28     1077.76     15.15 o 
   3   5   5      290.54      300.80      5.93 o 
   4   5   5       61.08       60.27      3.85 o 
   5   5   5      272.75      240.23     10.11 o 
   6   5   5     1117.35     1032.57     34.60 o 
   7   5   5       49.12       50.64      7.77 o 
   8   5   5       29.33       32.52      7.53 o 
  -9   6   5       51.13       56.88     11.37 o 
  -8   6   5       82.83       53.84      6.10 o 
  -7   6   5        0.38        3.52      4.16 o 
  -6   6   5        3.52        0.47      3.84 o 
  -5   6   5       15.07        5.91      2.53 o 
  -4   6   5     1543.96     1656.55     20.21 o 
  -3   6   5       25.49       23.11      2.23 o 
  -2   6   5      159.96      134.86      3.90 o 
  -1   6   5       13.37       14.91      2.00 o 
   0   6   5      842.45      869.20     17.41 o 
   1   6   5       14.67       17.49      2.93 o 
   2   6   5     1271.89     1307.33     17.98 o 
   3   6   5      130.90      143.86      5.53 o 
   4   6   5      104.85      102.64      4.91 o 
   5   6   5      177.52      210.93     16.99 o 
   6   6   5      173.60      165.77      9.81 o 
   7   6   5        3.21       -2.12      6.59 o 
   8   6   5      106.44      110.56     10.35 o 
  -9   7   5        9.25       13.28      5.99 o 
  -8   7   5      131.85      117.61     21.16 o 
  -7   7   5       20.14       21.80      5.04 o 
  -6   7   5       22.08       18.73      5.55 o 
  -5   7   5       78.17       96.55      5.19 o 
  -4   7   5      537.76      544.70     10.14 o 
  -3   7   5      918.14      895.09     21.62 o 
  -2   7   5      507.65      485.16      8.97 o 
  -1   7   5        4.22        0.25      1.83 o 
   0   7   5      358.28      333.24      5.67 o 
   1   7   5      492.37      508.89      8.37 o 
   2   7   5        4.74        6.00      2.76 o 
   3   7   5      237.18      240.86      7.13 o 
   4   7   5        5.43       10.23      5.13 o 
   5   7   5        0.60       -3.62      5.33 o 
   6   7   5       97.58       96.60     11.64 o 
   7   7   5        1.33        0.68      7.45 o 
   8   7   5      604.60      643.22     28.83 o 
 -10   8   5       17.62       54.22     17.72 o 
  -9   8   5       20.82       19.83      5.74 o 
  -8   8   5       16.04       13.92      7.14 o 
  -7   8   5       27.37       34.63      5.61 o 
  -6   8   5       25.04       24.10      4.97 o 
  -5   8   5      420.16      378.87      8.40 o 
  -4   8   5      207.91      260.07      6.60 o 
  -3   8   5     2723.41     2770.71     44.76 o 
  -2   8   5       20.90       17.64      2.59 o 
  -1   8   5      354.23      394.10      6.90 o 
   0   8   5     1295.62     1331.62     19.67 o 
   1   8   5      127.87      139.66      5.42 o 
   2   8   5      460.86      446.13      9.31 o 
   3   8   5      364.95      354.94     12.56 o 
   4   8   5      104.68      127.59     10.39 o 
   5   8   5      205.17      159.83      9.49 o 
   6   8   5        0.04       12.75      6.41 o 
   7   8   5       40.60       34.85      7.66 o 
  -9   9   5        0.31        0.08      5.95 o 
  -8   9   5        0.21       -3.96      9.13 o 
  -7   9   5        4.03        7.90      8.60 o 
  -6   9   5        9.72        6.37      4.65 o 
  -5   9   5      110.48      101.15      6.73 o 
  -4   9   5        0.06        0.17      2.86 o 
  -3   9   5       41.68       39.27      9.07 o 
  -2   9   5       15.48       27.28      6.57 o 
  -1   9   5      661.23      649.50     13.16 o 
   0   9   5      141.35      142.36      7.09 o 
   1   9   5      397.60      411.31      9.66 o 
   2   9   5      254.86      266.81      7.42 o 
   3   9   5       14.66       17.17      5.06 o 
   4   9   5       61.65       85.35      7.24 o 
   5   9   5      444.25      406.95     18.33 o 
   6   9   5       19.61       24.48      8.13 o 
   7   9   5       30.73       32.17     10.87 o 
  -9  10   5       29.47       18.99      6.10 o 
  -8  10   5       71.02       49.74     19.44 o 
  -7  10   5       29.82       20.33      5.75 o 
  -6  10   5        0.00        7.74      6.88 o 
  -5  10   5       48.61       53.94      5.57 o 
  -4  10   5        6.52       12.70      4.63 o 
  -3  10   5      164.60      151.60      6.64 o 
  -2  10   5       12.37       16.98      3.73 o 
  -1  10   5       57.59       54.20      3.76 o 
   0  10   5      438.19      442.68     10.39 o 
   1  10   5       41.59       41.52      3.94 o 
   2  10   5        9.98       15.47      3.84 o 
   3  10   5      193.77      189.64     13.46 o 
   4  10   5       74.90       81.10      7.34 o 
   5  10   5        4.45       -1.46      8.39 o 
   6  10   5       22.94       14.01      6.83 o 
   7  10   5       10.12        3.44      7.86 o 
  -8  11   5      138.90      129.90      9.12 o 
  -7  11   5      244.16      246.79     11.90 o 
  -6  11   5        4.07        8.62     11.11 o 
  -5  11   5        0.16       -0.87      4.52 o 
  -4  11   5      908.48      930.03     21.38 o 
  -3  11   5      375.93      363.96     16.40 o 
  -2  11   5       86.50       88.95      6.34 o 
  -1  11   5        9.46        6.68      3.89 o 
   0  11   5      312.01      330.54      9.37 o 
   1  11   5       37.85       34.31      4.11 o 
   2  11   5        3.99        6.40      3.65 o 
   3  11   5       36.27       28.56     10.47 o 
   4  11   5      225.67      288.50     16.51 o 
   5  11   5       27.42       23.59      6.63 o 
   6  11   5      127.93      127.16     11.57 o 
  -8  12   5       15.76       11.16      5.63 o 
  -7  12   5        0.92       13.14     18.51 o 
  -6  12   5       60.76       51.47      6.60 o 
  -5  12   5      436.40      372.80     12.25 o 
  -4  12   5       91.80       95.73      6.95 o 
  -3  12   5        2.01       10.04      4.64 o 
  -2  12   5       41.56       45.73     10.98 o 
  -1  12   5        0.06        5.69      4.30 o 
   0  12   5     1034.67      969.33     21.74 o 
   1  12   5      111.96      122.26      6.41 o 
   2  12   5       16.46       15.53      5.50 o 
   3  12   5        0.03       -3.22      5.39 o 
   4  12   5       17.14       16.21      6.85 o 
   5  12   5       13.97       17.91      7.53 o 
   6  12   5        0.00       -4.38      7.45 o 
  -7  13   5       24.24       32.79      6.18 o 
  -6  13   5       83.21       81.38      7.53 o 
  -5  13   5       83.19       78.07      9.52 o 
  -4  13   5       48.69       56.41     11.77 o 
  -3  13   5        5.16       11.65      5.13 o 
  -2  13   5      366.99      362.28     11.50 o 
  -1  13   5       30.46       43.35      5.65 o 
   0  13   5        0.91        5.92      4.70 o 
   1  13   5      157.34      156.16      7.33 o 
   2  13   5       56.10       65.41      7.24 o 
   3  13   5        4.43       17.77      6.40 o 
   4  13   5        6.47       12.91     12.56 o 
   5  13   5        0.96        0.96     12.03 o 
  -6  14   5       44.40       56.57      6.57 o 
  -5  14   5      126.40      123.62     13.62 o 
  -4  14   5        7.48       -0.69      5.24 o 
  -3  14   5      102.37       91.16      7.29 o 
  -2  14   5      115.86      133.79      8.07 o 
  -1  14   5       43.14       36.13      7.80 o 
   0  14   5       19.07       36.57      5.84 o 
   1  14   5       74.93       89.88      8.60 o 
   2  14   5        0.05       -0.53      5.61 o 
   3  14   5      119.57      129.30      9.92 o 
   4  14   5      136.50      132.78     12.56 o 
  -6  15   5       79.45       86.14     11.64 o 
  -5  15   5        3.46       24.51     11.24 o 
  -4  15   5      217.68      226.65     10.67 o 
  -3  15   5      199.58      206.19      9.96 o 
  -2  15   5       23.23       12.30      5.52 o 
  -1  15   5      100.68       96.32     18.25 o 
   0  15   5        0.34        7.93      7.14 o 
   1  15   5       46.41       41.79      8.46 o 
   2  15   5       23.82       40.48     12.70 o 
   3  15   5      190.38      195.19     15.21 o 
  -4  16   5       36.87       42.67      6.75 o 
  -3  16   5      298.74      301.35     12.01 o 
  -2  16   5       82.00       66.31      7.24 o 
  -1  16   5      169.72      176.54      9.66 o 
   0  16   5        0.03        7.14      7.67 o 
   1  16   5        9.84       28.30      8.73 o 
   2  16   5       30.45       30.15      9.52 o 
  -2  17   5      297.41      275.07     15.34 o 
  -1  17   5      424.87      368.44     17.72 o 
   0  17   5       19.64       28.57      8.99 o 
 -10   0   6       55.30       69.30     22.75 o 
  -9   0   6      268.44      322.05     40.60 o 
  -8   0   6       91.26       85.26     12.83 o 
  -7   0   6      248.07      316.02      9.94 o 
  -6   0   6     1077.00     1056.77     20.68 o 
  -5   0   6      298.95      303.83     10.58 o 
  -4   0   6      890.99      785.08     15.30 o 
  -3   0   6       58.13       44.80      3.57 o 
  -2   0   6     2883.42     3556.69     46.74 o 
  -1   0   6     2835.35     2913.32     44.41 o 
   0   0   6      158.79      199.83      6.49 o 
   1   0   6      447.19      509.80     11.63 o 
   2   0   6     2153.41     2253.84     43.11 o 
   3   0   6      223.32      200.83      6.84 o 
   4   0   6       90.80       75.78      7.18 o 
   5   0   6      436.76      391.45     14.72 o 
   6   0   6        5.86       12.35      9.13 o 
   7   0   6      217.16      196.93     12.92 o 
   8   0   6        8.21       17.96      9.65 o 
 -10   1   6        0.23        6.61     19.57 o 
  -9   1   6       68.51       87.42      5.73 o 
  -8   1   6        0.08        4.77      3.54 o 
  -7   1   6        0.46        1.95      3.13 o 
  -6   1   6      880.59      842.02     12.35 o 
  -5   1   6      171.93      162.40      4.43 o 
  -4   1   6       15.66       13.69      2.26 o 
  -3   1   6     1418.17     1474.46     16.08 o 
  -2   1   6     2216.29     2440.88     23.09 o 
  -1   1   6      690.28      702.89      8.60 o 
   0   1   6     3689.77     3771.15     44.12 o 
   1   1   6      650.65      674.52     10.18 o 
   2   1   6      458.90      449.88      7.60 o 
   3   1   6      153.81      126.78      4.48 o 
   4   1   6      105.28       99.89      8.71 o 
   5   1   6        8.32        4.34      4.44 o 
   6   1   6       68.98       58.31      5.94 o 
   7   1   6       60.42       66.97      7.19 o 
   8   1   6      124.07      126.88      8.37 o 
 -10   2   6        7.34       18.25     20.10 o 
  -9   2   6        0.25       -4.65      4.65 o 
  -8   2   6        3.16        1.96      3.51 o 
  -7   2   6      110.75      115.49      5.18 o 
  -6   2   6        5.40        9.67      2.74 o 
  -5   2   6       15.98       17.73      2.66 o 
  -4   2   6      499.91      475.92      9.22 o 
  -3   2   6       81.24       94.18      3.06 o 
  -2   2   6      238.74      281.62      4.82 o 
  -1   2   6     3720.14     3892.54     45.65 o 
   0   2   6     2379.08     2464.39     26.50 o 
   1   2   6     1012.26     1033.65     13.07 o 
   2   2   6       41.25       40.94      2.00 o 
   3   2   6      171.27      179.22      5.19 o 
   4   2   6       63.81       70.49      5.75 o 
   5   2   6       42.31       35.08      5.77 o 
   6   2   6        4.30       -4.77      4.77 o 
   7   2   6      145.51      160.56      8.54 o 
   8   2   6       49.68       66.14      8.38 o 
 -10   3   6        8.38       17.99     19.31 o 
  -9   3   6        1.12        2.80      5.31 o 
  -8   3   6      120.20      115.13      5.96 o 
  -7   3   6      168.12      163.41      5.67 o 
  -6   3   6       46.93       50.03      4.07 o 
  -5   3   6        3.53        0.55      2.08 o 
  -4   3   6      781.47      749.36      9.71 o 
  -3   3   6      889.09      937.03     11.02 o 
  -2   3   6        1.93       -0.53      1.79 o 
  -1   3   6       23.82       19.28      1.64 o 
   0   3   6     1768.16     1875.06     37.39 o 
   1   3   6       67.83       64.82      5.30 o 
   2   3   6       24.73       33.97      1.96 o 
   3   3   6      112.73      102.25      7.01 o 
   4   3   6      145.35      143.86      9.97 o 
   5   3   6        8.43       14.21      7.87 o 
   6   3   6      630.58      626.52     16.58 o 
   7   3   6      114.34      131.35      9.20 o 
   8   3   6       22.66       25.03      7.29 o 
 -10   4   6       27.51       -7.41     17.72 o 
  -9   4   6        8.20       -1.31      5.76 o 
  -8   4   6      183.19      171.76      6.33 o 
  -7   4   6       33.78       23.83      3.45 o 
  -6   4   6       55.47       55.66      3.60 o 
  -5   4   6      192.39      209.45      6.19 o 
  -4   4   6       17.26       15.21      2.23 o 
  -3   4   6     1743.87     1827.55     21.35 o 
  -2   4   6     2078.65     2199.11     27.11 o 
  -1   4   6      762.08      782.11     12.56 o 
   0   4   6      645.65      642.66     15.70 o 
   1   4   6       25.45       32.50      3.36 o 
   2   4   6     1801.71     1828.92     23.71 o 
   3   4   6       56.06       53.30      4.40 o 
   4   4   6      113.05      128.38      9.06 o 
   5   4   6       27.00       35.99      7.76 o 
   6   4   6      529.04      510.54     19.57 o 
   7   4   6       94.41      102.87      8.62 o 
   8   4   6       22.22       23.41      7.32 o 
 -10   5   6       39.23       79.61     23.28 o 
  -9   5   6       53.29       41.78      7.18 o 
  -8   5   6      195.52      196.54     10.03 o 
  -7   5   6       26.25       32.56      4.12 o 
  -6   5   6        7.30        4.92      7.47 o 
  -5   5   6      790.34      752.48     12.07 o 
  -4   5   6      178.06      155.06      6.77 o 
  -3   5   6      344.94      328.31      7.98 o 
  -2   5   6       37.63       39.02      2.35 o 
  -1   5   6      696.71      726.07     11.76 o 
   0   5   6      110.08       92.25      6.01 o 
   1   5   6      290.30      285.99     10.77 o 
   2   5   6       66.98       57.79      3.96 o 
   3   5   6        3.47        6.62      3.18 o 
   4   5   6       10.38        4.55      3.21 o 
   5   5   6       42.74       34.46      6.34 o 
   6   5   6       65.56       94.64     13.62 o 
   7   5   6        3.13       16.40     10.32 o 
   8   5   6       84.90       88.00      9.24 o 
 -10   6   6        6.60       -2.64      6.61 o 
  -9   6   6       77.45       51.85      7.43 o 
  -8   6   6      316.95      318.74     10.82 o 
  -7   6   6       40.54       45.03      4.12 o 
  -6   6   6        3.61       13.52      3.13 o 
  -5   6   6        1.23        2.51      3.66 o 
  -4   6   6       85.49      105.72      4.59 o 
  -3   6   6      551.52      589.25     10.95 o 
  -2   6   6        8.89        7.84      2.65 o 
  -1   6   6      768.88      783.66     14.82 o 
   0   6   6      159.43      156.86      8.07 o 
   1   6   6        2.13        3.10      2.90 o 
   2   6   6      366.09      416.86      9.29 o 
   3   6   6       13.33       28.00      6.35 o 
   4   6   6      170.16      147.08      7.48 o 
   5   6   6      242.14      221.07     11.36 o 
   6   6   6      480.16      478.82     15.63 o 
   7   6   6       77.14       75.94     14.21 o 
 -10   7   6        2.12       -6.08      6.61 o 
  -9   7   6        0.62        5.03      6.61 o 
  -8   7   6      478.72      428.85     13.97 o 
  -7   7   6      189.39      203.02      8.08 o 
  -6   7   6       74.13       82.47      4.79 o 
  -5   7   6       12.74       16.66      3.01 o 
  -4   7   6      983.38      981.79     14.57 o 
  -3   7   6        5.61        8.64      2.50 o 
  -2   7   6        5.74        9.87      2.02 o 
  -1   7   6      591.92      537.47      9.31 o 
   0   7   6      121.76      110.98      5.14 o 
   1   7   6       69.16       81.94      6.18 o 
   2   7   6      240.48      290.24     10.20 o 
   3   7   6      271.12      271.83      9.16 o 
   4   7   6      362.23      336.22     15.35 o 
   5   7   6       38.76       44.04      7.64 o 
   6   7   6       80.68       86.38      8.25 o 
   7   7   6       85.65       89.10      8.99 o 
 -10   8   6       12.50       25.92      7.93 o 
  -9   8   6        0.29       -6.08      6.35 o 
  -8   8   6       94.73       81.22      7.48 o 
  -7   8   6        1.20        8.09      5.17 o 
  -6   8   6       37.09       35.90      9.37 o 
  -5   8   6        3.28       11.69      3.10 o 
  -4   8   6       21.45       18.59      5.34 o 
  -3   8   6     1232.20     1300.38     20.03 o 
  -2   8   6      338.99      296.46      6.74 o 
  -1   8   6      195.12      196.23      4.49 o 
   0   8   6       20.68       23.22      3.69 o 
   1   8   6        7.95        9.76      3.66 o 
   2   8   6      172.98      183.58     15.21 o 
   3   8   6        0.07       -3.76      4.28 o 
   4   8   6       35.60       32.48      6.97 o 
   5   8   6       19.38       11.21      6.01 o 
   6   8   6        0.11       -2.23      6.08 o 
   7   8   6      100.49      123.94      9.93 o 
  -9   9   6       43.36       47.61      8.20 o 
  -8   9   6       11.07        9.52      6.61 o 
  -7   9   6        2.46        6.23      5.10 o 
  -6   9   6       28.74       31.56      7.54 o 
  -5   9   6       39.30       39.00      6.30 o 
  -4   9   6        0.52       -0.98      2.78 o 
  -3   9   6      254.33      258.33     13.98 o 
  -2   9   6      395.54      418.91      8.63 o 
  -1   9   6      524.70      503.54     17.78 o 
   0   9   6      409.59      427.84      9.95 o 
   1   9   6       19.13       14.84      4.37 o 
   2   9   6        4.88        2.58      3.75 o 
   3   9   6       22.78       30.16      5.31 o 
   4   9   6      867.45      824.83     26.08 o 
   5   9   6      143.60      122.42     10.15 o 
   6   9   6        0.65        1.34      7.66 o 
   7   9   6      180.68      200.46     11.91 o 
  -9  10   6        7.37        6.35      7.14 o 
  -8  10   6       20.31       21.42      7.14 o 
  -7  10   6       81.01       58.66      6.69 o 
  -6  10   6      143.61      126.62     11.11 o 
  -5  10   6        0.93        2.94      8.20 o 
  -4  10   6        0.86        0.96      3.88 o 
  -3  10   6      139.07      127.66     11.49 o 
  -2  10   6      147.07      168.48      6.07 o 
  -1  10   6      764.31      755.71     15.25 o 
   0  10   6      510.31      537.45     11.85 o 
   1  10   6       95.02      113.86      8.70 o 
   2  10   6       57.07       75.26      5.79 o 
   3  10   6      248.74      232.58     13.78 o 
   4  10   6       70.83       88.31      7.38 o 
   5  10   6       19.37       28.99      6.60 o 
   6  10   6       29.40       38.19      7.41 o 
  -8  11   6       91.68       73.00      8.73 o 
  -7  11   6       53.99       47.42      6.67 o 
  -6  11   6        0.24        3.38      4.86 o 
  -5  11   6      508.80      457.01     13.89 o 
  -4  11   6      124.09      145.72      7.57 o 
  -3  11   6       20.80       22.33      7.70 o 
  -2  11   6       13.03       11.21      6.13 o 
  -1  11   6       60.39       72.96      5.03 o 
   0  11   6      433.94      427.85     10.69 o 
   1  11   6       44.73       47.12      5.43 o 
   2  11   6        0.10        0.47      5.10 o 
   3  11   6      214.44      205.94      9.13 o 
   4  11   6        3.21        5.94      5.70 o 
   5  11   6        0.47       11.78      6.18 o 
   6  11   6       27.35       17.65      8.13 o 
  -8  12   6       21.73        8.20      6.88 o 
  -7  12   6       74.55       78.85      7.72 o 
  -6  12   6       14.33        0.69      4.99 o 
  -5  12   6       51.61       56.98      6.45 o 
  -4  12   6      435.08      385.86     12.23 o 
  -3  12   6       31.26       37.63      7.27 o 
  -2  12   6       80.05       79.54      6.16 o 
  -1  12   6      274.89      292.43      9.85 o 
   0  12   6        2.36        6.17      4.03 o 
   1  12   6       63.08       79.80      7.10 o 
   2  12   6        1.30        6.08      4.73 o 
   3  12   6      428.04      401.51     18.11 o 
   4  12   6        5.66       -4.72      5.95 o 
   5  12   6        6.90        8.44      6.99 o 
  -7  13   6        0.02       -5.55      6.35 o 
  -6  13   6       34.77       38.37     15.47 o 
  -5  13   6       66.71       87.18      7.41 o 
  -4  13   6      144.16      137.52      8.07 o 
  -3  13   6      417.96      368.04     22.61 o 
  -2  13   6       69.54       80.65      6.40 o 
  -1  13   6      435.21      434.91     12.64 o 
   0  13   6       84.97      103.95      8.73 o 
   1  13   6      258.31      282.74     13.49 o 
   2  13   6       78.17       78.87      7.37 o 
   3  13   6        3.53       13.60     14.28 o 
   4  13   6      138.64      129.71      9.88 o 
  -6  14   6       36.95       37.29      7.93 o 
  -5  14   6        8.28       20.43      9.39 o 
  -4  14   6      110.44      112.44     18.91 o 
  -3  14   6      351.96      355.33     12.12 o 
  -2  14   6       54.03       66.04      9.65 o 
  -1  14   6       84.05       87.28      8.73 o 
   0  14   6       85.08      104.74      9.52 o 
   1  14   6      193.81      225.88     12.96 o 
   2  14   6      144.94      149.63     15.08 o 
   3  14   6        6.97       12.24      6.35 o 
   4  14   6       18.42       28.70      7.56 o 
  -5  15   6      197.07      197.58     12.17 o 
  -4  15   6       11.66       13.75      6.61 o 
  -3  15   6       19.06       32.27      7.41 o 
  -2  15   6        0.01        5.03      6.08 o 
  -1  15   6       49.35       61.10      8.46 o 
   0  15   6        6.58       14.02      6.88 o 
   1  15   6       80.86       85.70      9.79 o 
   2  15   6      119.53      112.88     17.06 o 
   3  15   6        3.54       12.27     14.55 o 
  -4  16   6       49.55       47.34      8.46 o 
  -3  16   6        2.95       26.71      7.41 o 
  -2  16   6        0.84       14.02      6.88 o 
  -1  16   6       20.66       29.09      7.93 o 
   0  16   6       16.51       11.64      7.41 o 
   1  16   6       92.73      113.73     11.11 o 
 -10   1   7       75.23      107.28     18.32 o 
  -9   1   7      144.74      156.51      6.78 o 
  -8   1   7       63.89       61.54      4.74 o 
  -7   1   7      291.26      253.15      8.51 o 
  -6   1   7      156.15      154.29      6.01 o 
  -5   1   7      191.82      180.96      4.70 o 
  -4   1   7       32.04       44.06      2.43 o 
  -3   1   7      164.62      208.38      4.36 o 
  -2   1   7     1331.38     1410.76     14.99 o 
  -1   1   7      372.88      439.78      6.59 o 
   0   1   7      194.40      219.87      4.71 o 
   1   1   7       17.08       18.82      2.35 o 
   2   1   7       19.27       16.98      2.34 o 
   3   1   7        7.08       16.29      2.85 o 
   4   1   7     2033.94     2014.23     36.70 o 
   5   1   7     1228.01     1163.38     24.14 o 
   6   1   7       24.32       25.04      6.21 o 
   7   1   7      118.03      140.22      8.44 o 
   8   1   7        1.41        1.02      9.43 o 
 -11   2   7       10.38       18.25     20.63 o 
 -10   2   7      157.33      157.91     13.75 o 
  -9   2   7       33.22       33.88      8.93 o 
  -8   2   7      205.38      255.00      9.96 o 
  -7   2   7       99.64      110.21      5.38 o 
  -6   2   7     1960.23     2023.56     27.40 o 
  -5   2   7      476.82      478.66      8.01 o 
  -4   2   7       21.15       15.23      2.08 o 
  -3   2   7     2256.76     2361.98     26.61 o 
  -2   2   7        0.01       -0.21      1.54 o 
  -1   2   7     1024.93     1073.44     12.43 o 
   0   2   7      929.60      987.42     11.36 o 
   1   2   7       32.03       27.14      2.67 o 
   2   2   7       22.56       19.30      2.08 o 
   3   2   7       35.57       22.79      4.67 o 
   4   2   7     1205.49     1176.95     23.50 o 
   5   2   7        2.45        3.59      5.28 o 
   6   2   7      525.24      556.61     15.45 o 
   7   2   7       15.88        9.13      6.64 o 
   8   2   7      106.47      109.92      9.65 o 
 -11   3   7        2.57        4.76     20.63 o 
 -10   3   7       24.56       15.39     11.37 o 
  -9   3   7      100.69       78.79     15.27 o 
  -8   3   7        0.08        4.21      3.57 o 
  -7   3   7     1375.28     1350.78     22.46 o 
  -6   3   7        1.48        0.80      2.76 o 
  -5   3   7       19.15       13.19      2.57 o 
  -4   3   7       14.91       17.49      2.19 o 
  -3   3   7      177.85      193.91      4.17 o 
  -2   3   7       54.24       60.09      3.35 o 
  -1   3   7        2.68       -2.85      2.85 o 
   0   3   7      274.93      311.13      7.30 o 
   1   3   7      766.14      791.18     12.22 o 
   2   3   7       49.73       31.56      3.54 o 
   3   3   7       17.10       16.62      2.57 o 
   4   3   7        6.48        6.05      4.93 o 
   5   3   7      302.25      296.17     10.82 o 
   6   3   7      793.67      770.20     19.01 o 
   7   3   7       89.13       89.91      9.66 o 
 -10   4   7      104.35       97.31      9.29 o 
  -9   4   7        7.22        4.88      5.89 o 
  -8   4   7      184.28      147.56      6.31 o 
  -7   4   7      514.32      553.45     11.83 o 
  -6   4   7       52.44       68.47      3.98 o 
  -5   4   7        1.55        9.40      2.77 o 
  -4   4   7      463.73      419.22      7.05 o 
  -3   4   7     3891.83     4145.75     45.30 o 
  -2   4   7       93.89      108.00      4.67 o 
  -1   4   7       29.46       32.04      3.52 o 
   0   4   7        1.67        9.94      3.71 o 
   1   4   7      219.56      211.87      8.98 o 
   2   4   7      361.16      301.95      6.10 o 
   3   4   7        7.48        7.46      2.38 o 
   4   4   7       51.21       62.45      5.99 o 
   5   4   7      747.31      692.54     17.00 o 
   6   4   7       76.18       84.01      7.88 o 
   7   4   7       81.64       69.52      8.13 o 
 -10   5   7       87.74       98.02     15.21 o 
  -9   5   7       85.76       79.21      8.14 o 
  -8   5   7       24.85       12.16      5.36 o 
  -7   5   7      258.40      285.43      8.07 o 
  -6   5   7       23.48       28.22      3.40 o 
  -5   5   7     1000.88     1061.77     15.86 o 
  -4   5   7        0.05       -1.59      2.72 o 
  -3   5   7      655.99      727.23      9.94 o 
  -2   5   7        1.89        4.50      1.61 o 
  -1   5   7      439.80      469.16     10.50 o 
   0   5   7      699.63      640.28     16.33 o 
   1   5   7      133.80      126.96      9.13 o 
   2   5   7       57.84       68.27     11.64 o 
   3   5   7       28.09       28.11      3.10 o 
   4   5   7      406.95      334.67     24.86 o 
   5   5   7       89.21       88.41     11.37 o 
   6   5   7     1069.56     1039.07     23.52 o 
   7   5   7        8.79       21.73      6.90 o 
 -10   6   7        6.97        9.42      9.65 o 
  -9   6   7      136.49      116.32     12.70 o 
  -8   6   7        1.63        5.99      5.24 o 
  -7   6   7      387.05      325.63     13.44 o 
  -6   6   7       41.98       46.24      4.27 o 
  -5   6   7     1120.00     1147.78     16.89 o 
  -4   6   7       66.97       62.29      3.17 o 
  -3   6   7       17.31       14.98      2.60 o 
  -2   6   7       85.15       88.72      3.56 o 
  -1   6   7     2743.17     2584.53     52.27 o 
   0   6   7      114.08      122.94      7.53 o 
   1   6   7       89.70       99.87      7.67 o 
   2   6   7        0.61       -4.24      4.24 o 
   3   6   7      417.34      418.77     16.46 o 
   4   6   7      129.24      122.90     10.84 o 
   5   6   7      241.05      209.85     13.92 o 
   6   6   7      138.46      127.14     13.89 o 
   7   6   7      194.28      218.05     23.14 o 
 -10   7   7       27.04       12.96      7.41 o 
  -9   7   7      325.93      327.44     14.81 o 
  -8   7   7      192.60      202.11     10.41 o 
  -7   7   7      189.22      191.68      8.93 o 
  -6   7   7      598.25      534.08     13.75 o 
  -5   7   7      296.57      295.28      8.67 o 
  -4   7   7       12.33       20.94      3.55 o 
  -3   7   7      562.55      561.60      9.49 o 
  -2   7   7      205.19      212.53      5.13 o 
  -1   7   7        2.69       10.49      4.40 o 
   0   7   7      182.60      174.76      9.00 o 
   1   7   7       12.75       15.34     10.58 o 
   2   7   7        7.47        7.97      4.69 o 
   3   7   7        5.47        7.23      6.51 o 
   4   7   7       35.57       24.75     10.05 o 
   5   7   7        2.42        2.12      7.56 o 
   6   7   7      107.99      113.54     23.41 o 
   7   7   7      790.88      859.75     28.76 o 
  -9   8   7        2.45        9.26      6.61 o 
  -8   8   7      302.41      258.68     12.70 o 
  -7   8   7      406.46      387.75     15.34 o 
  -6   8   7        1.00       -1.68      6.54 o 
  -5   8   7      200.68      184.26      7.44 o 
  -4   8   7      137.49      134.65      5.11 o 
  -3   8   7        0.05        0.44      2.70 o 
  -2   8   7      123.36      118.37      5.08 o 
  -1   8   7       63.46       95.15      8.28 o 
   0   8   7      569.39      563.80     12.19 o 
   1   8   7      244.24      264.38     10.57 o 
   2   8   7       23.13       17.79      6.95 o 
   3   8   7       19.78       20.29      7.42 o 
   4   8   7        7.08        4.47      7.41 o 
   5   8   7       10.68       10.29      8.00 o 
   6   8   7        0.24        3.26      8.39 o 
  -9   9   7        0.91       -1.32      6.61 o 
  -8   9   7       13.41       14.02      6.61 o 
  -7   9   7       75.63       54.75      7.41 o 
  -6   9   7      606.11      576.48     15.59 o 
  -5   9   7      380.17      462.03     20.31 o 
  -4   9   7      131.94      151.62      5.40 o 
  -3   9   7      176.73      154.46      9.10 o 
  -2   9   7        4.76        1.40      4.68 o 
  -1   9   7      400.92      392.74     18.65 o 
   0   9   7      525.87      522.48     15.21 o 
   1   9   7       13.63       23.80     12.70 o 
   2   9   7      137.08      132.83     11.64 o 
   3   9   7       49.30       47.82     13.09 o 
   4   9   7      195.51      195.06     13.93 o 
   5   9   7       31.20       50.82     10.05 o 
   6   9   7        6.18        7.88      8.50 o 
  -9  10   7       24.13       15.08      7.14 o 
  -8  10   7      215.63      229.85     12.43 o 
  -7  10   7        1.36        0.00      6.08 o 
  -6  10   7       29.69       16.93      6.08 o 
  -5  10   7      857.12      836.91     20.02 o 
  -4  10   7      950.45      938.74     21.30 o 
  -3  10   7      212.22      219.54      7.85 o 
  -2  10   7       62.24       65.23      4.01 o 
  -1  10   7       72.31       67.65      5.04 o 
   0  10   7      186.52      201.02     19.04 o 
   1  10   7      332.40      305.49     23.01 o 
   2  10   7      136.27      129.16     20.23 o 
   3  10   7      347.92      286.34     15.48 o 
   4  10   7       12.63       28.29      5.28 o 
   5  10   7        2.07       -0.67      5.44 o 
   6  10   7        0.90       -0.13      8.13 o 
  -8  11   7       12.17       18.78      6.88 o 
  -7  11   7        0.82        6.61      6.08 o 
  -6  11   7      256.81      241.48     12.17 o 
  -5  11   7      191.13      139.92      9.52 o 
  -4  11   7       85.14       68.25      8.46 o 
  -3  11   7      253.81      222.89      7.86 o 
  -2  11   7        0.17        0.72      4.78 o 
  -1  11   7      100.88      100.30      5.60 o 
   0  11   7      412.50      377.17     25.66 o 
   1  11   7        0.18       -5.29     11.64 o 
   2  11   7      190.51      181.95     13.02 o 
   3  11   7      218.49      214.76     14.12 o 
   4  11   7       60.19       59.83     10.67 o 
   5  11   7        3.52       -5.56      5.56 o 
  -8  12   7      192.22      174.57     12.17 o 
  -7  12   7       49.59       30.68      7.41 o 
  -6  12   7       26.94       39.94      7.41 o 
  -5  12   7      162.98      165.04     10.05 o 
  -4  12   7       53.88       69.83      7.41 o 
  -3  12   7      178.22      166.37      9.52 o 
  -2  12   7        0.19       -2.12      5.03 o 
  -1  12   7       18.98       24.86      7.80 o 
   0  12   7      854.22      860.05     44.57 o 
   1  12   7        4.54        7.93     13.75 o 
   2  12   7      219.46      235.50     14.36 o 
   3  12   7       94.28       98.35     12.83 o 
   4  12   7       26.20       20.83      5.49 o 
  -7  13   7       85.34       88.61      9.52 o 
  -6  13   7        8.29       21.16      6.61 o 
  -5  13   7       99.18       93.10      8.46 o 
  -4  13   7      261.88      290.41     12.96 o 
  -3  13   7       21.75       14.02      5.82 o 
  -2  13   7        2.18       -2.12      5.29 o 
  -1  13   7       11.73       20.10      5.82 o 
   0  13   7        4.76       11.11      5.55 o 
   3  13   7      406.42      406.53     25.39 o 
   4  13   7        1.99       -9.79      9.79 o 
  -6  14   7       44.46       57.13      8.20 o 
  -5  14   7        1.46       20.63      6.61 o 
  -4  14   7      310.10      308.14     14.02 o 
  -3  14   7       53.19       46.82      7.14 o 
  -2  14   7       11.20        7.93      6.35 o 
  -1  14   7      281.11      283.01     12.96 o 
   0  14   7       84.42       77.23      7.67 o 
   1  14   7      290.71      285.12     12.17 o 
   3  14   7       78.37       65.33     13.75 o 
  -5  15   7      332.42      299.94     14.55 o 
  -4  15   7       30.52       42.58      7.67 o 
  -3  15   7        5.80        5.82      6.35 o 
  -2  15   7      260.07      261.32     13.22 o 
  -1  15   7       13.66       17.19      6.61 o 
   0  15   7        7.88       14.28      6.35 o 
   1  15   7       74.97       88.61      8.20 o 
  -3  16   7        0.96       15.08      6.88 o 
  -2  16   7        6.30       11.64      7.14 o 
  -1  16   7      210.54      222.18     12.70 o 
   0  16   7        2.81       13.75      6.88 o 
 -10   0   8       73.46       46.29     21.16 o 
  -9   0   8      402.61      411.52     15.23 o 
  -8   0   8      808.14      842.42     22.90 o 
  -7   0   8      329.40      347.38     12.71 o 
  -6   0   8     1894.75     1897.24     40.88 o 
  -5   0   8      311.51      307.20     29.23 o 
  -4   0   8        1.25        1.34      2.68 o 
  -3   0   8     1122.39     1240.73     31.10 o 
  -2   0   8      879.39      982.65     16.70 o 
  -1   0   8      513.42      613.30     12.77 o 
   0   0   8      530.48      514.82     12.12 o 
   1   0   8     4297.28     4319.42     80.88 o 
   2   0   8     2058.25     2097.23     40.90 o 
   3   0   8     1254.66     1254.76     40.47 o 
   4   0   8     5095.07     5160.81    145.47 o 
   5   0   8      590.55      524.76     24.33 o 
   6   0   8        0.96        2.38     10.84 o 
   7   0   8       26.34       22.75     12.70 o 
 -11   1   8       11.29        8.20     21.42 o 
 -10   1   8       22.24       23.44      6.63 o 
  -9   1   8       37.77       24.63      4.62 o 
  -8   1   8      139.08      141.98      6.50 o 
  -7   1   8     1202.39     1194.69     29.21 o 
  -6   1   8      856.22      815.43     14.78 o 
  -5   1   8        2.74        3.14      2.58 o 
  -4   1   8        0.02        4.12      1.90 o 
  -3   1   8      704.20      806.10      9.69 o 
  -2   1   8     1358.61     1541.33     17.61 o 
  -1   1   8       38.01       40.37      2.04 o 
   0   1   8      370.12      355.81      6.44 o 
   1   1   8       29.65       41.05      2.53 o 
   2   1   8        5.88        7.31      2.65 o 
   3   1   8       16.29        9.75      5.76 o 
   4   1   8        3.07       14.63      6.64 o 
   5   1   8       29.28       25.98      7.45 o 
   6   1   8      106.83      117.95     10.47 o 
   7   1   8       53.31       47.32      9.63 o 
 -11   2   8       52.04       76.17     25.13 o 
 -10   2   8       24.54       35.71      6.86 o 
  -9   2   8      200.02      200.89      7.58 o 
  -8   2   8       35.09       32.70      4.96 o 
  -7   2   8      852.83      851.01     15.85 o 
  -6   2   8      831.26      834.76     15.02 o 
  -5   2   8      498.73      511.30      9.13 o 
  -4   2   8      182.37      174.35      4.26 o 
  -3   2   8       39.41       53.21      2.47 o 
  -2   2   8      631.09      721.50      8.53 o 
  -1   2   8       17.13       16.28      1.49 o 
   0   2   8      216.69      228.09      3.98 o 
   1   2   8      105.44       94.57      3.19 o 
   2   2   8     1247.27     1231.52     21.02 o 
   3   2   8        0.04       -0.42      4.95 o 
   4   2   8      686.31      710.43     19.86 o 
   5   2   8       15.14       12.73      7.10 o 
   6   2   8      163.32      138.14     10.02 o 
   7   2   8      137.72      153.33     10.17 o 
 -10   3   8      111.15      101.76      9.08 o 
  -9   3   8      139.93      145.41      6.73 o 
  -8   3   8        6.92        6.02      5.25 o 
  -7   3   8      162.87      187.37     11.34 o 
  -6   3   8      432.59      408.15      9.28 o 
  -5   3   8        0.38        1.36      3.33 o 
  -4   3   8       10.34        8.82      2.07 o 
  -3   3   8       40.77       44.47      2.50 o 
  -2   3   8      595.10      627.55     10.43 o 
  -1   3   8     1296.16     1242.44     29.39 o 
   0   3   8      487.10      475.49      9.89 o 
   1   3   8      213.96      219.74      9.65 o 
   2   3   8      965.24      919.10     16.22 o 
   3   3   8      267.09      253.76      6.86 o 
   4   3   8      380.04      362.85     13.28 o 
   5   3   8      904.48      906.04     24.66 o 
   6   3   8      458.31      413.81     23.10 o 
   7   3   8        0.21        0.11      6.60 o 
 -10   4   8        4.84       17.41      6.74 o 
  -9   4   8      386.53      389.91     15.20 o 
  -8   4   8        5.09       -2.38      4.96 o 
  -7   4   8       66.59       60.92      4.70 o 
  -6   4   8     1145.68     1156.24     19.48 o 
  -5   4   8       35.92       42.44      5.43 o 
  -4   4   8     1908.73     1958.64     27.09 o 
  -3   4   8      250.56      305.89      5.35 o 
  -2   4   8      215.40      241.65      4.86 o 
  -1   4   8      418.44      403.58     10.78 o 
   0   4   8        0.11        3.70      7.93 o 
   1   4   8      757.81      769.41     18.29 o 
   2   4   8       47.32       51.97      7.67 o 
   3   4   8       80.24       76.26      4.08 o 
   4   4   8        5.15       -1.91      5.09 o 
   5   4   8       28.21       15.62      6.15 o 
   6   4   8        6.72       10.41      6.59 o 
   7   4   8       36.38       41.85      7.93 o 
 -10   5   8       56.57       70.32     19.44 o 
  -9   5   8      226.30      221.91     10.55 o 
  -8   5   8       48.24       57.00     10.92 o 
  -7   5   8      138.39      105.58      6.29 o 
  -6   5   8      160.14      177.57      8.25 o 
  -5   5   8       11.02        1.42      3.08 o 
  -4   5   8      687.01      635.32      9.52 o 
  -3   5   8      644.23      686.97      9.54 o 
  -2   5   8      112.05      123.69      3.09 o 
  -1   5   8       17.20       21.41      4.80 o 
   0   5   8      276.94      247.57     17.19 o 
   1   5   8      306.50      361.30     20.63 o 
   2   5   8       50.80       55.32      4.77 o 
   3   5   8      366.00      324.27      8.04 o 
   4   5   8      200.69      168.08      8.78 o 
   5   5   8      239.12      258.49     10.80 o 
   6   5   8       59.19       54.90      7.62 o 
   7   5   8        0.88       -5.41      6.64 o 
 -10   6   8        2.05       15.90      6.75 o 
  -9   6   8      101.09       98.71      8.83 o 
  -8   6   8       13.10       28.59      5.95 o 
  -7   6   8      176.72      193.59     12.22 o 
  -6   6   8      408.20      390.36      9.38 o 
  -5   6   8       72.36       88.57      4.51 o 
  -4   6   8       23.68       29.86      2.90 o 
  -3   6   8       38.89       46.05      2.59 o 
  -2   6   8       56.83       65.87      5.44 o 
  -1   6   8       65.29       79.43      6.89 o 
   0   6   8       70.40       79.88     12.70 o 
   1   6   8       26.95       48.93     11.64 o 
   2   6   8      216.51      237.47     11.81 o 
   3   6   8       57.36       43.64     12.96 o 
   4   6   8        3.90        2.88     13.09 o 
   5   6   8      170.90      150.87      9.11 o 
   6   6   8        0.75       -0.39      6.29 o 
 -10   7   8       15.85       30.95      7.67 o 
  -9   7   8       35.54       28.37      6.76 o 
  -8   7   8        6.40        5.27      5.93 o 
  -7   7   8       15.56        5.62      3.91 o 
  -6   7   8       10.90       13.44      3.53 o 
  -5   7   8       20.57       15.92      3.40 o 
  -4   7   8       65.98       82.47      4.01 o 
  -3   7   8        3.44        3.04      3.82 o 
  -2   7   8      321.94      292.12     21.29 o 
  -1   7   8      320.08      335.91     21.69 o 
   0   7   8      470.42      483.76     25.39 o 
   1   7   8      128.82      123.25     15.61 o 
   2   7   8      146.92      167.69     17.46 o 
   3   7   8       67.35       59.04     11.11 o 
   4   7   8       34.09       26.48      8.26 o 
   5   7   8       48.05       41.09      9.57 o 
   6   7   8      239.32      217.56     15.89 o 
  -9   8   8        6.12        3.97      6.61 o 
  -8   8   8       77.16      101.57      9.26 o 
  -7   8   8      101.63      106.80     16.32 o 
  -6   8   8      106.42      129.17      6.05 o 
  -5   8   8      573.88      584.51     11.82 o 
  -4   8   8      113.74      112.33      5.45 o 
  -3   8   8       40.76       42.75      3.68 o 
  -2   8   8      349.63      384.05     25.13 o 
  -1   8   8       32.26       32.30      4.36 o 
   0   8   8      226.77      195.73     18.78 o 
   1   8   8       64.11       70.88     14.28 o 
   2   8   8       41.83       49.99     13.75 o 
   3   8   8      367.12      323.01     15.60 o 
   4   8   8       96.42       84.17     10.91 o 
   5   8   8       37.10       49.95     10.05 o 
   6   8   8      233.37      267.68     42.98 o 
  -9   9   8        9.52       20.10      7.14 o 
  -8   9   8       91.04       77.76      8.46 o 
  -7   9   8      631.28      617.33     20.90 o 
  -6   9   8      518.56      456.87     14.74 o 
  -5   9   8      304.85      286.39      8.42 o 
  -4   9   8      247.35      224.54      7.21 o 
  -3   9   8       52.06       55.09      9.27 o 
  -2   9   8      943.20      878.21     56.87 o 
  -1   9   8      145.71      147.85     17.99 o 
   0   9   8       60.25       48.34      4.95 o 
   1   9   8      331.10      353.36     23.80 o 
   2   9   8      106.25      102.62     16.40 o 
   3   9   8      316.29      304.04     16.40 o 
   4   9   8       17.05        6.65     10.58 o 
   5   9   8       20.17       24.25     11.90 o 
  -8  10   8       64.38       76.70      8.73 o 
  -7  10   8        0.38        1.32      6.08 o 
  -6  10   8       13.75       14.81      5.82 o 
  -5  10   8      423.20      368.19     21.82 o 
  -4  10   8       43.08       40.01      5.16 o 
  -3  10   8       10.51        8.05      4.24 o 
  -2  10   8      765.30      777.84     19.75 o 
  -1  10   8      272.66      245.72     22.48 o 
   0  10   8      104.12      114.26     17.19 o 
   1  10   8       94.92       92.57     16.93 o 
   2  10   8        4.49        1.59     12.96 o 
   3  10   8       46.19       33.83      8.94 o 
   4  10   8       10.24       24.40      9.21 o 
   5  10   8      237.56      229.28     16.17 o 
  -8  11   8      174.65      172.19     11.64 o 
  -7  11   8       33.87       64.27      7.93 o 
  -6  11   8       41.40       40.20      6.88 o 
  -5  11   8        8.24        4.76      5.55 o 
  -4  11   8      111.97      115.67     14.68 o 
  -3  11   8        0.02       -4.13      5.69 o 
  -2  11   8       36.39       33.35      3.79 o 
  -1  11   8      473.57      410.23     26.18 o 
   0  11   8      895.10      934.46     41.00 o 
   1  11   8       45.50       29.62     14.81 o 
   2  11   8       47.45       62.16     16.13 o 
   3  11   8        3.69       -1.29     13.49 o 
   4  11   8       50.32       59.99     10.54 o 
  -7  12   8        2.62        3.97      6.08 o 
  -6  12   8       22.97       27.24      6.61 o 
  -5  12   8      291.04      299.14     13.22 o 
  -4  12   8      188.02      211.07     10.32 o 
  -3  12   8       10.06       11.37      5.03 o 
  -2  12   8       20.68       20.64      9.79 o 
  -1  12   8      885.28      898.22     41.53 o 
   0  12   8     1362.98     1305.54     52.11 o 
   1  12   8       49.27       74.32     17.19 o 
   2  12   8       98.85       66.12     17.46 o 
   3  12   8      166.14      162.14     21.16 o 
   4  12   8       10.72        0.38     10.45 o 
  -7  13   8       35.77       45.23      7.93 o 
  -6  13   8      354.94      307.87     14.02 o 
  -5  13   8       43.27       52.63      7.41 o 
  -4  13   8      184.83      153.94      9.79 o 
  -3  13   8      183.68      213.18     10.58 o 
  -2  13   8       19.20       29.36      5.82 o 
  -5  14   8       43.52       54.22      7.67 o 
  -4  14   8      535.74      464.19     17.19 o 
  -3  14   8       97.69      116.11      8.73 o 
  -2  14   8      239.93      261.58     11.64 o 
  -1  14   8      185.67      182.50      8.73 o 
  -4  15   8       48.88       56.34      7.93 o 
  -3  15   8       83.64      109.24      8.99 o 
  -2  15   8        5.11       17.72      6.35 o 
  -1  15   8       68.11       93.10      7.41 o 
 -10   1   9       58.82       49.43     15.08 o 
  -9   1   9       11.89       17.75      4.34 o 
  -8   1   9       56.54       43.72      5.15 o 
  -7   1   9        1.74        0.06      3.54 o 
  -6   1   9        0.29        3.80      3.18 o 
  -5   1   9      258.68      266.58      6.94 o 
  -4   1   9      299.83      290.53      7.37 o 
  -3   1   9      867.40      865.86     11.11 o 
  -2   1   9       22.54       18.29      1.79 o 
  -1   1   9     1460.87     1502.19     18.88 o 
   0   1   9      385.76      360.06      6.80 o 
   1   1   9      503.89      509.63     10.51 o 
   2   1   9       72.34       76.72      7.24 o 
   3   1   9     1068.60     1078.00     26.26 o 
   4   1   9     1938.84     1846.45     41.22 o 
   5   1   9        0.26        0.65      9.52 o 
   6   1   9       28.54       31.65      8.60 o 
 -10   2   9      134.07      151.72      9.77 o 
  -9   2   9        6.95       19.75      5.76 o 
  -8   2   9       65.77       87.69     12.48 o 
  -7   2   9     1031.81     1012.71     18.12 o 
  -6   2   9      145.76      143.09      5.69 o 
  -5   2   9      179.95      191.96      5.82 o 
  -4   2   9      112.37      108.52      3.84 o 
  -3   2   9      519.17      577.45      9.03 o 
  -2   2   9        0.01        0.47      2.37 o 
  -1   2   9      616.04      626.22      8.77 o 
   0   2   9       29.25       38.05      2.00 o 
   1   2   9       13.56       14.80      2.62 o 
   2   2   9     2056.06     2095.79     34.32 o 
   3   2   9        7.98        9.55      6.28 o 
   4   2   9        8.09        3.20      6.40 o 
   5   2   9        8.79       13.22      7.56 o 
   6   2   9       28.66       20.53      8.43 o 
 -10   3   9      123.80      109.67      8.99 o 
  -9   3   9       58.94       60.05      5.41 o 
  -8   3   9      163.79      174.74      6.96 o 
  -7   3   9       16.14       18.16      3.96 o 
  -6   3   9      716.61      699.85     18.55 o 
  -5   3   9       59.51       67.19      3.99 o 
  -4   3   9       28.52       26.26      2.61 o 
  -3   3   9      391.15      390.89      6.81 o 
  -2   3   9      802.02      819.38     12.67 o 
  -1   3   9      552.40      542.54     15.57 o 
   0   3   9       50.25       56.76      5.57 o 
   1   3   9     1655.41     1593.33     34.64 o 
   2   3   9     2990.42     3025.73     48.08 o 
   3   3   9      698.36      745.85     14.38 o 
   4   3   9      459.86      395.88     14.67 o 
   5   3   9       75.01       68.42      9.26 o 
   6   3   9       44.71       61.83     14.68 o 
 -10   4   9       46.42       49.34     10.98 o 
  -9   4   9       16.40       12.12      5.85 o 
  -8   4   9     1046.75     1008.89     18.72 o 
  -7   4   9        0.75        5.91      6.07 o 
  -6   4   9      105.96      132.80      8.20 o 
  -5   4   9       18.10       15.80      4.60 o 
  -4   4   9      122.24      120.74      4.11 o 
  -3   4   9      243.19      226.26      4.95 o 
  -2   4   9      237.86      221.91      4.61 o 
  -1   4   9      257.14      265.61     13.62 o 
   0   4   9     1991.56     1984.32     41.57 o 
   1   4   9      549.04      586.09     15.79 o 
   2   4   9     2703.70     2628.66     54.31 o 
   3   4   9        0.75       -1.92      3.13 o 
   4   4   9      250.96      233.05     11.87 o 
   5   4   9      224.11      221.29     16.13 o 
   6   4   9       20.34       25.68      8.90 o 
 -10   5   9        4.98       15.70      6.75 o 
  -9   5   9       37.45       31.47      6.43 o 
  -8   5   9      623.60      572.37     12.73 o 
  -7   5   9       72.29       78.27      5.23 o 
  -6   5   9     1949.18     1839.11     28.67 o 
  -5   5   9      868.45      861.47     15.20 o 
  -4   5   9      823.56      790.48     15.81 o 
  -3   5   9       18.52       23.98      2.34 o 
  -2   5   9      138.93      155.84      9.91 o 
  -1   5   9      513.05      506.35     14.68 o 
   0   5   9       43.26       47.08     11.64 o 
   1   5   9      465.78      470.92     16.66 o 
   2   5   9      484.89      467.96     16.00 o 
   3   5   9       16.36        4.85      8.33 o 
   4   5   9       11.35        9.73      6.60 o 
   5   5   9        0.35       -1.22      7.05 o 
   6   5   9      112.89      128.95     11.29 o 
 -10   6   9        0.03       -6.20      6.24 o 
  -9   6   9      148.18      177.18     10.26 o 
  -8   6   9     1564.77     1714.54     40.16 o 
  -7   6   9      103.38       88.07      5.36 o 
  -6   6   9     1307.86     1251.24     20.99 o 
  -5   6   9      301.70      309.50     12.22 o 
  -4   6   9      621.68      642.83     11.97 o 
  -3   6   9       17.77       19.58      2.88 o 
  -2   6   9      104.02       78.48      8.36 o 
  -1   6   9       78.15       93.10     14.55 o 
   0   6   9     1230.66     1191.02     43.91 o 
   1   6   9     3510.80     3328.66    100.51 o 
   2   6   9       17.72       18.29      4.82 o 
   3   6   9       72.94       75.40      7.28 o 
   4   6   9      136.65      171.86     10.47 o 
   5   6   9       69.62      116.90     16.00 o 
   6   6   9       81.42       96.20      9.24 o 
  -9   7   9        9.63        2.25      8.99 o 
  -8   7   9      390.33      377.18     16.09 o 
  -7   7   9      156.36      172.47     11.91 o 
  -6   7   9      287.04      299.18      8.98 o 
  -5   7   9      365.07      430.38     15.28 o 
  -4   7   9     1563.51     1572.51     24.22 o 
  -3   7   9       58.73       52.28      3.15 o 
  -2   7   9     1963.53     1882.14     64.01 o 
  -1   7   9       71.34       83.58     14.55 o 
   0   7   9      488.14      441.18     25.13 o 
   1   7   9      230.31      251.27     20.63 o 
   2   7   9      115.46      127.57      7.20 o 
   3   7   9      140.78      133.69      8.64 o 
   4   7   9       45.15       41.74      7.35 o 
   5   7   9       27.21       31.19      6.69 o 
  -9   8   9      141.52      156.05     10.84 o 
  -8   8   9       15.01       11.05      6.13 o 
  -7   8   9       68.43       52.90      9.17 o 
  -6   8   9       12.55       11.87      5.54 o 
  -5   8   9      606.96      651.20     12.79 o 
  -4   8   9        1.00       -3.51      3.51 o 
  -3   8   9      218.55      245.57      6.51 o 
  -2   8   9     2502.85     2365.64     78.03 o 
  -1   8   9      612.60      617.33     30.68 o 
   0   8   9      335.20      329.30     23.01 o 
   1   8   9        0.70        1.85     11.90 o 
   2   8   9      377.84      394.89     25.39 o 
   3   8   9      716.62      671.29     32.80 o 
   4   8   9       36.67       45.49     15.08 o 
   5   8   9        5.09        4.72      6.29 o 
  -9   9   9       10.89        2.12      6.61 o 
  -8   9   9        6.27       18.78      6.88 o 
  -7   9   9      241.21      288.56     13.22 o 
  -6   9   9       56.65       53.79     14.81 o 
  -5   9   9       70.73       73.76      9.22 o 
  -4   9   9      199.66      236.84      7.34 o 
  -3   9   9       93.15       91.96      4.38 o 
  -2   9   9      628.69      616.27     32.80 o 
  -1   9   9      235.72      286.71     23.28 o 
   0   9   9      303.68      330.09     24.07 o 
   1   9   9       15.38       12.70     12.70 o 
   2   9   9      650.83      659.65     33.06 o 
   3   9   9      220.30      231.96     22.22 o 
   4   9   9       59.52       40.47     15.34 o 
   5   9   9       31.59       33.94     10.04 o 
  -8  10   9      228.47      265.29     12.96 o 
  -7  10   9       44.35       43.38      7.14 o 
  -6  10   9        1.05       -5.29      5.29 o 
  -5  10   9      836.62      786.27     21.56 o 
  -4  10   9       59.03       57.85      5.07 o 
  -3  10   9       32.38       37.14      5.03 o 
  -2  10   9       18.21        6.88     14.02 o 
  -1  10   9       90.84       71.94     15.61 o 
   0  10   9     1204.72     1085.48     44.96 o 
   1  10   9      159.53      158.43     19.84 o 
   2  10   9        8.64       12.70     14.02 o 
   3  10   9        1.68       20.37     14.28 o 
   4  10   9        0.02       11.37     15.34 o 
  -8  11   9       69.94       74.59      8.73 o 
  -7  11   9      135.06      105.27      8.99 o 
  -6  11   9       30.35       19.84      5.82 o 
  -5  11   9        6.82       18.78      5.55 o 
  -4  11   9       64.22       58.21      5.76 o 
  -3  11   9       44.09       51.19      6.61 o 
  -2  11   9      184.93      160.55     21.42 o 
  -1  11   9       87.87      115.58     19.31 o 
   0  11   9      150.64      124.31     19.04 o 
   1  11   9      222.15      263.17     24.33 o 
   2  11   9       19.07       35.18     15.08 o 
   3  11   9        1.65      -12.17     13.22 o 
   4  11   9       38.53       45.49     16.93 o 
  -7  12   9        0.82        1.59      6.08 o 
  -6  12   9       25.69       22.22      6.35 o 
  -5  12   9       32.59       37.03      6.35 o 
  -4  12   9       61.35       59.51      6.61 o 
  -3  12   9       61.30       85.36      8.73 o 
  -2  12   9       43.39       64.80     17.72 o 
  -1  12   9      137.01      116.11     19.04 o 
   0  12   9        0.16       15.61     15.34 o 
   1  12   9      376.00      376.11     27.51 o 
   2  12   9       85.17       75.65     17.72 o 
   3  12   9      150.18      160.02     21.69 o 
  -6  13   9      142.51      150.23     10.32 o 
  -5  13   9       14.76       15.87      6.08 o 
  -4  13   9       34.06       28.57      6.08 o 
  -3  13   9       64.10       71.68      6.61 o 
   0  13   9        9.67       10.32     15.34 o 
   1  13   9        3.73       10.32     14.81 o 
   2  13   9       52.76       72.21     17.99 o 
  -5  14   9      118.37      113.20      9.26 o 
  -4  14   9      309.11      302.85     13.22 o 
  -3  14   9        5.68       17.46      5.55 o 
 -10   0  10        8.53       21.21      7.00 o 
  -9   0  10        2.05        1.45     12.43 o 
  -8   0  10      275.46      265.19     12.11 o 
  -7   0  10       28.92       46.21      6.42 o 
  -6   0  10     1883.82     1944.07     42.15 o 
  -5   0  10     1032.30     1059.72     25.05 o 
  -4   0  10      759.43      736.32     18.26 o 
  -3   0  10      218.08      220.42      9.92 o 
  -2   0  10       11.15        3.76      3.32 o 
  -1   0  10      623.71      558.22     10.67 o 
   0   0  10     2113.02     2130.93     58.98 o 
   1   0  10        1.26        1.85      8.20 o 
   2   0  10        1.53       -2.64      8.46 o 
   3   0  10        5.34        4.76      9.52 o 
   4   0  10      204.41      194.93     16.40 o 
   5   0  10        6.15        4.50     10.58 o 
   6   0  10       34.98       47.61     13.22 o 
 -10   1  10        2.12       12.50      5.15 o 
  -9   1  10       37.12       39.00      4.95 o 
  -8   1  10      328.89      306.90      8.98 o 
  -7   1  10     1329.81     1315.01     22.21 o 
  -6   1  10      351.42      356.61      8.72 o 
  -5   1  10      650.23      605.91     13.44 o 
  -4   1  10      137.77      136.38      4.93 o 
  -3   1  10       26.66       31.33      3.19 o 
  -2   1  10      255.10      242.29      5.02 o 
  -1   1  10      294.08      301.86      6.18 o 
   0   1  10        4.60       11.94      2.97 o 
   1   1  10      109.22       95.54      8.68 o 
   2   1  10        0.46        3.83      8.33 o 
   3   1  10       33.12       28.20      7.42 o 
   4   1  10      460.19      490.89     17.09 o 
   5   1  10      362.66      353.73     15.12 o 
   6   1  10       12.08        9.87      8.66 o 
 -10   2  10       37.02       42.81     12.33 o 
  -9   2  10       41.52       44.78      6.34 o 
  -8   2  10      589.15      598.12     13.03 o 
  -7   2  10       27.33       32.10      4.17 o 
  -6   2  10      222.73      234.49      7.09 o 
  -5   2  10      217.48      217.71      8.24 o 
  -4   2  10      133.64      127.46      4.85 o 
  -3   2  10      157.28      162.04      4.35 o 
  -2   2  10       11.72       15.30      2.14 o 
  -1   2  10       37.16       36.58      2.56 o 
   0   2  10      247.76      220.09      4.67 o 
   1   2  10     2103.65     2059.32     33.76 o 
   2   2  10      399.89      376.34      8.86 o 
   3   2  10      164.97      154.11     10.28 o 
   4   2  10       11.07        7.14      7.23 o 
   5   2  10       17.54       20.87      8.13 o 
   6   2  10      114.39      132.64     11.97 o 
 -10   3  10        5.92       -7.98     15.76 o 
  -9   3  10       32.35       32.49      4.94 o 
  -8   3  10       83.19       64.09      5.86 o 
  -7   3  10      437.29      466.15     10.73 o 
  -6   3  10      143.00      141.78      6.72 o 
  -5   3  10       11.05       14.92      4.01 o 
  -4   3  10     1247.25     1238.91     19.67 o 
  -3   3  10        9.34        7.66      2.16 o 
  -2   3  10       74.02       66.55      5.86 o 
  -1   3  10      359.20      366.61     18.38 o 
   0   3  10      119.41      121.45      8.20 o 
   1   3  10        9.24       12.48      5.72 o 
   2   3  10       24.10       26.97      7.41 o 
   3   3  10      715.68      710.64     20.03 o 
   4   3  10       84.60       98.18      9.59 o 
   5   3  10       28.28       47.36      9.26 o 
 -10   4  10       26.44       22.90      7.94 o 
  -9   4  10       24.40       45.77      5.23 o 
  -8   4  10       11.58       20.19      5.92 o 
  -7   4  10       33.50       41.30      5.42 o 
  -6   4  10      156.06      155.04      6.22 o 
  -5   4  10       31.48       41.01      4.12 o 
  -4   4  10     1915.77     1849.92     27.59 o 
  -3   4  10      293.23      286.97      5.65 o 
  -2   4  10       11.29       11.01      6.54 o 
  -1   4  10     1153.44     1114.86     26.72 o 
   0   4  10      807.55      741.21     35.71 o 
   1   4  10       20.20       21.60      5.57 o 
   2   4  10       57.57       57.59      7.54 o 
   3   4  10      319.80      305.54     12.61 o 
   4   4  10        1.74       -4.23      6.90 o 
   5   4  10        0.06        7.60      7.87 o 
 -10   5  10       13.67       18.71      7.67 o 
  -9   5  10      106.26      126.03      8.84 o 
  -8   5  10      174.48      185.58      7.47 o 
  -7   5  10       19.34        9.23      4.73 o 
  -6   5  10      391.69      418.58     20.65 o 
  -5   5  10      269.44      247.24      8.69 o 
  -4   5  10     2551.11     2542.70     36.71 o 
  -3   5  10        0.05        3.60      2.02 o 
  -2   5  10      164.39      175.38     10.79 o 
  -1   5  10       66.07       84.11     14.02 o 
   0   5  10      302.25      307.08     21.95 o 
   1   5  10      587.38      557.96     15.45 o 
   2   5  10       32.02       32.58     15.21 o 
   3   5  10       35.35       56.68      8.60 o 
   4   5  10       36.86       35.67      7.72 o 
   5   5  10       22.22       30.47      8.39 o 
  -9   6  10       94.99       99.06      8.17 o 
  -8   6  10      265.64      293.41      9.04 o 
  -7   6  10       53.94       54.74      4.74 o 
  -6   6  10      270.56      297.55     13.44 o 
  -5   6  10        9.24        6.18      6.11 o 
  -4   6  10      628.32      577.85     11.18 o 
  -3   6  10      349.18      336.65      6.12 o 
  -2   6  10      134.56      141.40     10.03 o 
  -1   6  10      129.03       98.13     15.34 o 
   0   6  10     1036.77      886.85     37.29 o 
   1   6  10      258.11      256.30     20.63 o 
   2   6  10      177.11      183.07     18.91 o 
   3   6  10        4.11        4.62      5.81 o 
   4   6  10        6.98       14.13      7.01 o 
   5   6  10       13.56       46.08     15.08 o 
  -9   7  10      208.14      221.07     21.95 o 
  -8   7  10       19.49       21.64      5.94 o 
  -7   7  10       20.29       23.28      4.24 o 
  -6   7  10      136.84      149.40     10.55 o 
  -5   7  10       27.75       26.12      4.54 o 
  -4   7  10       42.39       56.75      5.04 o 
  -3   7  10       51.26       56.77      5.53 o 
  -2   7  10      328.68      315.48     13.65 o 
  -1   7  10      847.26      787.14     35.18 o 
   0   7  10     1889.12     1868.92     63.48 o 
   1   7  10       16.11       -4.23     11.90 o 
   2   7  10       39.16       36.06      7.54 o 
   3   7  10      320.00      340.69     12.65 o 
   4   7  10      419.71      406.38     14.78 o 
   5   7  10      235.45      224.62     12.92 o 
  -9   8  10       39.37       38.29     18.65 o 
  -8   8  10       42.15       40.68      6.50 o 
  -7   8  10      239.52      237.40      9.87 o 
  -6   8  10      116.19      128.60      6.04 o 
  -5   8  10        4.80       -0.84      4.16 o 
  -4   8  10        9.10       14.11      3.70 o 
  -3   8  10      223.60      207.10     22.22 o 
  -2   8  10     2585.75     2372.25     79.08 o 
  -1   8  10     1448.06     1388.60     52.11 o 
   0   8  10      321.88      315.54     23.54 o 
   1   8  10      181.31      194.67     20.37 o 
   2   8  10      970.42      917.00     39.67 o 
   3   8  10       99.27       96.76      7.44 o 
   4   8  10      127.89      144.47      9.90 o 
  -8   9  10       61.21       65.59      8.20 o 
  -7   9  10      151.83      158.78      9.16 o 
  -6   9  10      396.07      372.41     12.86 o 
  -5   9  10      216.73      216.71      7.77 o 
  -4   9  10        3.71        2.21      3.19 o 
  -3   9  10       13.30       15.08     14.55 o 
  -2   9  10       17.10       32.00     15.08 o 
  -1   9  10      285.71      293.85     24.86 o 
   0   9  10      150.17      165.04     19.84 o 
   1   9  10       53.48       66.39     16.13 o 
   2   9  10      131.49      144.68     20.37 o 
   3   9  10       45.16       27.92      6.09 o 
   4   9  10       34.16       37.67      8.86 o 
  -8  10  10        2.16       -1.85      6.08 o 
  -7  10  10       22.82       15.61      5.82 o 
  -6  10  10      510.44      526.62     16.22 o 
  -5  10  10      222.26      209.77      9.17 o 
  -4  10  10       49.60       48.22      6.90 o 
  -3  10  10      118.85      143.09     21.16 o 
  -2  10  10      260.77      318.72     25.13 o 
  -1  10  10      340.78      334.32     26.18 o 
   0  10  10      302.38      299.67     25.66 o 
   1  10  10      232.23      219.00     22.75 o 
   2  10  10       20.01       14.55     15.08 o 
   3  10  10      206.93      210.54     23.28 o 
  -7  11  10       61.62       57.13      7.67 o 
  -6  11  10       48.14       60.30      7.14 o 
  -5  11  10      311.26      316.19     11.55 o 
  -4  11  10       67.42       91.06     11.24 o 
  -3  11  10       11.11       20.90     15.87 o 
  -2  11  10      741.79      736.88     38.88 o 
  -1  11  10      192.79      209.48     23.54 o 
   0  11  10        0.09       -1.32     13.75 o 
   1  11  10       54.61       33.06     16.13 o 
   2  11  10       12.42        1.85     14.81 o 
   3  11  10       41.56       35.44     17.19 o 
  -6  12  10        9.58       27.51      6.61 o 
  -5  12  10       29.92       46.02      6.61 o 
  -4  12  10        2.94        1.32      4.50 o 
  -3  12  10      103.64       88.34     20.37 o 
  -2  12  10      911.63      952.44     45.49 o 
  -1  12  10       20.97       52.37     17.19 o 
   0  12  10        2.72        9.26     14.55 o 
   1  12  10        0.04      -13.49     13.49 o 
   2  12  10      316.46      325.06     28.57 o 
  -5  13  10        0.88       10.32      5.82 o 
  -4  13  10      135.15      126.16      7.93 o 
  -1  13  10       43.93       66.92     18.78 o 
   0  13  10       54.44       79.61     18.78 o 
   1  13  10      131.72      120.87     21.16 o 
 -10   1  11        7.54       13.58      5.02 o 
  -9   1  11        1.86       -4.24      4.34 o 
  -8   1  11      392.61      412.22     14.05 o 
  -7   1  11      136.26      153.34      6.40 o 
  -6   1  11     2067.62     2114.14     40.40 o 
  -5   1  11      326.77      323.33      8.03 o 
  -4   1  11        0.02        6.33      4.70 o 
  -3   1  11       47.81       40.52      4.24 o 
  -2   1  11       24.69       29.66      2.69 o 
  -1   1  11      688.88      668.25      9.81 o 
   0   1  11     1682.36     1557.03     22.34 o 
   1   1  11     2060.28     1957.16     42.73 o 
   2   1  11       28.12       32.68      7.29 o 
   3   1  11      169.09      189.70     12.03 o 
   4   1  11      160.13      169.27     11.59 o 
   5   1  11       87.20       96.89     19.70 o 
 -10   2  11       10.19       15.70      7.71 o 
  -9   2  11       46.27       52.49      5.51 o 
  -8   2  11      634.72      701.94     17.26 o 
  -7   2  11     2145.53     2156.98     33.45 o 
  -6   2  11     1911.52     1858.32     28.91 o 
  -5   2  11        3.71        3.07      3.47 o 
  -4   2  11        2.72        2.53      2.86 o 
  -3   2  11       25.52       28.16      3.06 o 
  -2   2  11      474.13      441.95      7.27 o 
  -1   2  11      206.56      201.42      4.67 o 
   0   2  11      689.86      711.79     11.16 o 
   1   2  11       10.56       17.89      3.34 o 
   2   2  11      684.72      685.84     19.54 o 
   3   2  11       66.56       71.93      8.62 o 
   4   2  11       77.23       93.26      9.90 o 
   5   2  11        5.88       -0.19      8.28 o 
 -10   3  11        0.49       -9.59     11.80 o 
  -9   3  11       31.84       28.33      4.78 o 
  -8   3  11       72.05       83.38     10.77 o 
  -7   3  11      371.21      383.66     15.96 o 
  -6   3  11        2.84        5.23      4.85 o 
  -5   3  11        0.66       -5.03      5.76 o 
  -4   3  11        1.74       10.01      2.98 o 
  -3   3  11      552.10      548.19     12.42 o 
  -2   3  11       25.02       22.40      2.98 o 
  -1   3  11      298.17      290.77     12.90 o 
   0   3  11      812.81      861.31     22.33 o 
   1   3  11        7.78       15.36      6.26 o 
   2   3  11      424.05      419.98     20.37 o 
   3   3  11       72.76       70.83      8.50 o 
   4   3  11        3.70        8.79      7.44 o 
   5   3  11        9.41       17.49      9.92 o 
 -10   4  11       15.84       20.06      7.03 o 
  -9   4  11        0.75        4.14      4.44 o 
  -8   4  11       24.23       18.98      8.09 o 
  -7   4  11      108.60       98.00      6.60 o 
  -6   4  11       11.45        9.93      5.69 o 
  -5   4  11      687.84      644.51     12.44 o 
  -4   4  11      499.66      510.86     10.20 o 
  -3   4  11        6.16        7.03      2.34 o 
  -2   4  11      188.58      195.41     11.69 o 
  -1   4  11      907.98      914.74     23.63 o 
   0   4  11       55.49       51.49      6.57 o 
   1   4  11        3.17       -0.03      5.72 o 
   2   4  11       64.71       55.88      7.33 o 
   3   4  11      864.03      867.54     31.87 o 
   4   4  11        0.28       -0.22      7.53 o 
   5   4  11       37.17       43.41      9.34 o 
  -9   5  11      182.58      189.55     10.31 o 
  -8   5  11       18.63       20.75      4.57 o 
  -7   5  11      412.57      426.92     10.49 o 
  -6   5  11       53.90       49.83      7.13 o 
  -5   5  11       26.68       31.62      3.76 o 
  -4   5  11     1252.36     1207.29     19.54 o 
  -3   5  11       20.54       21.12      3.20 o 
  -2   5  11       40.10       50.68      8.19 o 
  -1   5  11      249.51      256.56     21.16 o 
   0   5  11      105.40      101.04     15.34 o 
   1   5  11     1995.51     1867.60     40.66 o 
   2   5  11        0.67        4.45      5.81 o 
   3   5  11       45.47       48.05      7.57 o 
   4   5  11      197.47      251.80     19.18 o 
  -9   6  11      154.41      164.62      9.73 o 
  -8   6  11      276.64      306.14     16.76 o 
  -7   6  11       18.11       27.17      4.56 o 
  -6   6  11        1.41       -1.78      3.54 o 
  -5   6  11       45.78       44.03      5.04 o 
  -4   6  11       29.50       24.24      4.36 o 
  -3   6  11       58.50       57.73      7.09 o 
  -2   6  11        6.94        7.83      7.48 o 
  -1   6  11      124.73      140.98     17.46 o 
   0   6  11      501.16      440.12     25.66 o 
   1   6  11      105.10      115.58     16.40 o 
   2   6  11      206.28      194.00     10.05 o 
   3   6  11        0.06        9.62      7.41 o 
   4   6  11       23.09       32.66      7.89 o 
  -9   7  11       45.63       42.04      9.23 o 
  -8   7  11        6.38        3.22      5.46 o 
  -7   7  11        4.05        6.18      4.01 o 
  -6   7  11       19.75       13.55      7.18 o 
  -5   7  11       96.45      110.99      5.54 o 
  -4   7  11        0.16        1.82      2.78 o 
  -3   7  11      194.76      194.95     13.90 o 
  -2   7  11        2.29       -4.87     12.70 o 
  -1   7  11      872.01      809.62     36.76 o 
   0   7  11      106.93      111.35     17.19 o 
   1   7  11      458.03      413.40     25.66 o 
   2   7  11        2.47        7.67     14.02 o 
   3   7  11      544.10      525.18     16.34 o 
   4   7  11       22.33       18.84      7.59 o 
  -8   8  11        0.00       -5.12      5.12 o 
  -7   8  11       31.69       39.74      6.38 o 
  -6   8  11       57.31       43.10      6.41 o 
  -5   8  11        3.07        1.15      3.25 o 
  -4   8  11        0.01       -3.32      3.32 o 
  -3   8  11       62.77       75.12     17.46 o 
  -2   8  11     1059.81     1002.96     43.91 o 
  -1   8  11       28.16       47.61     15.34 o 
   0   8  11        9.26        6.35     13.22 o 
   1   8  11      299.91      294.65     24.33 o 
   2   8  11      177.31      205.25     21.95 o 
   3   8  11       13.71       29.28      6.10 o 
  -8   9  11       36.30       37.56      7.14 o 
  -7   9  11        0.40       -3.31      8.60 o 
  -6   9  11       74.42       71.84     11.95 o 
  -5   9  11       80.61       65.45      4.70 o 
  -4   9  11        3.50        3.76      5.29 o 
  -3   9  11        7.52       30.95     16.13 o 
  -2   9  11      149.98      178.53     22.48 o 
  -1   9  11       97.91       92.31     17.99 o 
   0   9  11        0.07       26.98     15.08 o 
   1   9  11       22.43       17.99     14.28 o 
   2   9  11      713.28      725.51     35.97 o 
   3   9  11      238.04      266.61     25.13 o 
  -7  10  11       81.45      106.33      8.73 o 
  -6  10  11       48.50       59.12      6.06 o 
  -5  10  11       40.94       31.83      4.44 o 
  -4  10  11       32.55       47.20      9.19 o 
  -3  10  11      547.73      517.88     33.86 o 
  -2  10  11      107.30       89.93     19.04 o 
  -1  10  11        2.31       -0.79     14.55 o 
   0  10  11        0.20       20.90     15.34 o 
   1  10  11        2.40      -10.84     14.02 o 
   2  10  11      438.59      387.75     28.04 o 
  -6  11  11        7.64       11.37      5.55 o 
  -5  11  11      512.01      506.36     18.78 o 
  -4  11  11      546.70      609.13     38.09 o 
  -3  11  11      235.25      236.72     26.18 o 
  -2  11  11      909.69      933.67     44.96 o 
  -1  11  11       41.52       38.09     16.93 o 
   0  11  11       52.59       82.52     18.25 o 
   1  11  11        1.51       18.25     15.61 o 
  -5  12  11       28.16       33.06      5.55 o 
  -4  12  11      114.66      192.82     26.45 o 
  -3  12  11      660.34      630.82     38.62 o 
  -2  12  11       55.75       56.60     18.25 o 
  -1  12  11       29.14       13.49     15.61 o 
   0  12  11       43.65       69.30     18.51 o 
  -2  13  11      144.41      181.97     24.86 o 
  -1  13  11      217.90      227.20     26.71 o 
  -9   0  12      257.28      278.01     28.04 o 
  -8   0  12      510.86      497.46     18.25 o 
  -7   0  12       95.50       86.38      7.80 o 
  -6   0  12      338.78      350.28     12.69 o 
  -5   0  12      212.23      221.92      9.43 o 
  -4   0  12      171.39      166.40     13.62 o 
  -3   0  12      205.34      178.21      7.85 o 
  -2   0  12        3.73        2.84      4.63 o 
  -1   0  12      906.45      849.34     19.68 o 
   0   0  12      217.67      254.71     17.99 o 
   1   0  12      100.52      107.65     13.49 o 
   2   0  12       29.44       35.97     11.37 o 
   3   0  12       65.63      110.29     14.28 o 
   4   0  12      188.97      223.50     19.31 o 
  -9   1  12        1.92        2.60      6.68 o 
  -8   1  12      322.68      372.63     10.99 o 
  -7   1  12      226.32      255.91     12.33 o 
  -6   1  12      489.25      466.03     15.50 o 
  -5   1  12       74.99       67.71      4.35 o 
  -4   1  12      167.43      130.78      5.04 o 
  -3   1  12       28.97       32.66      3.30 o 
  -2   1  12       79.83       62.05      5.60 o 
  -1   1  12      347.08      296.74      6.85 o 
   0   1  12     1247.04     1213.17     21.94 o 
   1   1  12       10.49        3.37      8.07 o 
   2   1  12      339.11      349.00     14.64 o 
   3   1  12        1.40       10.98     14.41 o 
   4   1  12        7.78       28.84      8.70 o 
  -9   2  12        6.04        2.16      7.09 o 
  -8   2  12      863.69      895.19     22.10 o 
  -7   2  12        0.18        4.35      7.18 o 
  -6   2  12      529.20      524.12     11.36 o 
  -5   2  12       72.29       56.82      4.18 o 
  -4   2  12      548.72      518.82     10.45 o 
  -3   2  12      750.23      678.79     12.15 o 
  -2   2  12      239.07      234.87      5.04 o 
  -1   2  12      382.48      362.79      6.91 o 
   0   2  12        0.52        3.00      3.47 o 
   1   2  12       23.08       25.47      4.03 o 
   2   2  12        3.64        7.69      7.11 o 
   3   2  12      117.34      118.72     10.13 o 
   4   2  12        0.10       -2.98      7.88 o 
  -9   3  12       82.47      101.86     11.03 o 
  -8   3  12      373.45      437.38     11.13 o 
  -7   3  12      107.10      116.84      6.07 o 
  -6   3  12       11.10       10.29      4.62 o 
  -5   3  12      113.13       99.36      7.56 o 
  -4   3  12       18.23        8.26      3.16 o 
  -3   3  12       74.84       75.43      4.47 o 
  -2   3  12        0.00       -2.85      2.85 o 
  -1   3  12     1643.10     1485.41     34.93 o 
   0   3  12       78.49       85.50     12.03 o 
   1   3  12      288.55      286.04     12.39 o 
   2   3  12        7.22       17.08      7.09 o 
   3   3  12       52.02       73.62      9.08 o 
   4   3  12      141.38      177.44     12.14 o 
  -9   4  12       69.09       65.63      5.73 o 
  -8   4  12       51.73       60.96      5.24 o 
  -7   4  12       15.73       16.51      4.04 o 
  -6   4  12       12.90        9.39      3.58 o 
  -5   4  12       24.25       32.22      3.81 o 
  -4   4  12      458.12      445.63     13.00 o 
  -3   4  12       30.40       38.02      2.93 o 
  -2   4  12      107.73      108.06      6.77 o 
  -1   4  12      345.94      315.61     13.77 o 
   0   4  12     1298.73     1238.33     29.77 o 
   1   4  12        0.11       -0.75      5.92 o 
   2   4  12        0.11        6.63      6.53 o 
   3   4  12        5.49       -4.25     14.15 o 
   4   4  12        1.17       -5.11      7.73 o 
  -9   5  12       96.20      106.30      6.58 o 
  -8   5  12        8.25       10.25      4.28 o 
  -7   5  12        1.01        6.56      5.54 o 
  -6   5  12        9.83       10.20      3.72 o 
  -5   5  12        4.59        7.42      5.15 o 
  -4   5  12        1.18        0.66      2.78 o 
  -3   5  12        4.25       -4.74      4.74 o 
  -2   5  12       69.11       63.32      9.00 o 
  -1   5  12      186.50      167.03     10.71 o 
   0   5  12      135.59      169.28     18.25 o 
   1   5  12     1158.64     1115.10     27.00 o 
   2   5  12       46.50       48.72      7.17 o 
   3   5  12       33.20       29.67      7.48 o 
  -8   6  12        5.58        2.36      4.15 o 
  -7   6  12       15.63        7.10      7.37 o 
  -6   6  12       53.74       56.33      6.03 o 
  -5   6  12      166.20      165.12      8.91 o 
  -4   6  12      355.86      347.26      8.05 o 
  -3   6  12      561.48      527.47     14.01 o 
  -2   6  12       17.06       16.36      7.63 o 
  -1   6  12       82.28       76.70     15.87 o 
   0   6  12      213.09      253.91     22.75 o 
   1   6  12        6.39       23.01     13.75 o 
   2   6  12        1.95       -1.41      5.44 o 
   3   6  12        9.70       23.56      7.02 o 
  -8   7  12       11.54       18.22      6.12 o 
  -7   7  12       64.27       65.04      6.50 o 
  -6   7  12      265.39      266.52      7.92 o 
  -5   7  12      852.46      895.56     19.01 o 
  -4   7  12        0.58        2.47      4.08 o 
  -3   7  12      390.12      422.55     20.76 o 
  -2   7  12       61.23       55.01     16.13 o 
  -1   7  12        0.22       24.60     14.02 o 
   0   7  12      171.22      190.96     20.90 o 
   1   7  12       15.33        8.46     13.49 o 
   2   7  12       19.62       10.32     13.75 o 
   3   7  12        2.14        7.23     10.18 o 
  -8   8  12        1.97       -4.50      6.36 o 
  -7   8  12        2.97       -1.56      3.80 o 
  -6   8  12      215.91      228.87     10.65 o 
  -5   8  12      276.27      263.36     10.12 o 
  -4   8  12       41.63       55.86      6.70 o 
  -3   8  12      194.93      183.43     10.91 o 
  -2   8  12      933.56      910.39     42.32 o 
  -1   8  12       20.42       51.58     16.40 o 
   0   8  12      115.40      112.15     18.51 o 
   1   8  12      368.25      425.57     29.09 o 
   2   8  12        4.29      -12.96     12.96 o 
  -7   9  12      134.91      164.03      9.90 o 
  -6   9  12       51.43       29.60      6.99 o 
  -5   9  12        9.86        7.39      3.53 o 
  -4   9  12      103.20       98.36      9.20 o 
  -3   9  12       19.08       24.76      6.78 o 
  -2   9  12        3.96        2.64     15.61 o 
  -1   9  12       36.08       36.50     16.40 o 
   0   9  12        0.05       -1.85     13.75 o 
   1   9  12      468.76      410.23     28.57 o 
   2   9  12        3.89       -0.79     15.34 o 
  -6  10  12        1.27        1.12     18.25 o 
  -5  10  12      187.53      191.28      7.47 o 
  -4  10  12      345.06      353.90     15.12 o 
  -3  10  12        3.00       -5.03     15.08 o 
  -2  10  12       97.12      117.17     20.90 o 
  -1  10  12        0.03        6.08     15.34 o 
   0  10  12       73.11       53.69     17.19 o 
   1  10  12      262.33      281.69     26.98 o 
  -5  11  12       35.98       56.83      5.55 o 
  -4  11  12       58.64      105.00     21.95 o 
  -3  11  12      109.89      133.83     22.75 o 
  -2  11  12      838.90      894.52     44.96 o 
  -1  11  12       19.53       27.24     16.93 o 
   0  11  12        0.49        8.20     15.34 o 
  -3  12  12      421.79      400.44     32.00 o 
  -2  12  12       30.00       59.51     19.04 o 
  -9   1  13       44.72       60.32      5.73 o 
  -8   1  13       28.29       24.24      4.69 o 
  -7   1  13       33.95       34.89      4.50 o 
  -6   1  13        1.47        1.22      7.94 o 
  -5   1  13      660.79      628.44     15.08 o 
  -4   1  13       36.12       24.83      5.91 o 
  -3   1  13      101.67       90.49      7.15 o 
  -2   1  13      260.58      238.46      6.25 o 
  -1   1  13      210.65      189.80      5.45 o 
   0   1  13        9.21       17.93      3.52 o 
   1   1  13       18.23       19.91      5.07 o 
   2   1  13       74.90       66.41      8.95 o 
   3   1  13        1.01        6.60      8.02 o 
  -9   2  13        6.95       12.82      4.78 o 
  -8   2  13       82.18       73.57      5.62 o 
  -7   2  13       79.11       81.26      6.03 o 
  -6   2  13       12.64       18.92      4.01 o 
  -5   2  13      348.80      321.43      8.18 o 
  -4   2  13      170.73      138.87      7.41 o 
  -3   2  13        0.21       -1.89      2.80 o 
  -2   2  13      232.84      198.22     16.03 o 
  -1   2  13      219.00      201.90      4.37 o 
   0   2  13        5.37       12.85      7.30 o 
   1   2  13        4.26        4.39      7.30 o 
   2   2  13       59.84       78.62      9.47 o 
   3   2  13      113.38      125.57     10.80 o 
  -9   3  13       98.79      108.04     14.85 o 
  -8   3  13      129.46      133.22      6.75 o 
  -7   3  13      103.63      109.50      5.99 o 
  -6   3  13       54.31       58.21      6.03 o 
  -5   3  13      627.35      613.12     12.29 o 
  -4   3  13       11.62       13.39      5.54 o 
  -3   3  13      110.76      102.06      4.42 o 
  -2   3  13      139.57      141.58     10.43 o 
  -1   3  13        7.82        8.63      8.46 o 
   0   3  13      158.25      148.83     10.27 o 
   1   3  13        0.00        4.58      6.73 o 
   2   3  13       45.05       63.05      9.79 o 
   3   3  13       13.94       26.81      8.31 o 
  -8   4  13        0.74       -3.98      3.98 o 
  -7   4  13      541.57      532.98     12.05 o 
  -6   4  13      271.60      260.62     13.30 o 
  -5   4  13      400.78      392.67      9.21 o 
  -4   4  13      127.19      126.66      6.64 o 
  -3   4  13      292.70      277.43      6.57 o 
  -2   4  13       82.36       81.45      6.37 o 
  -1   4  13      178.08      176.67     11.30 o 
   0   4  13        8.87       18.21      9.39 o 
   1   4  13       12.94       28.24      7.14 o 
   2   4  13        1.84       11.18      7.09 o 
   3   4  13      134.24      158.93     11.11 o 
  -8   5  13      272.78      317.90     12.74 o 
  -7   5  13       27.94       25.91      7.06 o 
  -6   5  13       98.32       91.73     11.17 o 
  -5   5  13      103.81       98.84      5.54 o 
  -4   5  13       74.72       95.86      4.39 o 
  -3   5  13       29.85       37.25      9.09 o 
  -2   5  13      257.59      250.13     13.20 o 
  -1   5  13      119.26      125.51     10.18 o 
   0   5  13       15.43        5.55     13.49 o 
   1   5  13      163.60      166.26     13.36 o 
   2   5  13      111.00      122.58      9.22 o 
  -8   6  13        0.11        5.69      4.54 o 
  -7   6  13       34.34       36.19      4.57 o 
  -6   6  13        1.80        1.43      3.61 o 
  -5   6  13      100.68      111.62      8.28 o 
  -4   6  13       89.08       86.18      3.82 o 
  -3   6  13       72.73       70.15      6.70 o 
  -2   6  13      168.91      170.69     11.73 o 
  -1   6  13       56.64       56.60     15.87 o 
   0   6  13        7.26       19.57     14.55 o 
   1   6  13      129.68      158.70     20.37 o 
   2   6  13       14.32       38.09     15.61 o 
  -7   7  13        3.79        9.12     10.19 o 
  -6   7  13        0.21        0.86      3.51 o 
  -5   7  13        3.42        7.19      3.27 o 
  -4   7  13       39.36       48.03      6.42 o 
  -3   7  13        1.47       12.81      5.43 o 
  -2   7  13      229.75      246.77     25.13 o 
  -1   7  13        0.74        1.59     13.22 o 
   0   7  13       55.78       53.69     16.40 o 
   1   7  13       48.46       53.43     16.40 o 
  -7   8  13       15.13       17.69      4.48 o 
  -6   8  13       98.39       90.32     10.08 o 
  -5   8  13       25.37       14.35      5.67 o 
  -4   8  13       88.37      101.50      9.74 o 
  -3   8  13       39.06       40.26      7.42 o 
  -2   8  13       17.58       12.43     15.34 o 
  -1   8  13        9.27        2.12     14.28 o 
   0   8  13        6.77        8.20     13.75 o 
   1   8  13      151.48      173.51     22.75 o 
  -6   9  13      179.78      179.16      7.56 o 
  -5   9  13        4.36        2.75      3.03 o 
  -4   9  13       33.48       38.65      7.44 o 
  -3   9  13      121.45      124.51     19.84 o 
  -2   9  13        6.94       21.16     16.40 o 
  -1   9  13       57.38       60.83     17.99 o 
   0   9  13       14.96       29.36     16.93 o 
  -5  10  13        6.07       23.93     17.72 o 
  -4  10  13        0.54       -2.33      8.33 o 
  -3  10  13      185.52      195.73     13.22 o 
  -2  10  13       58.09       60.83     18.51 o 
  -1  10  13       10.53       -6.88     15.34 o 
  -8   0  14        5.96        3.41      5.82 o 
  -7   0  14      615.37      654.36     22.22 o 
  -6   0  14        3.62        2.31      5.27 o 
  -5   0  14      103.87      117.21     10.98 o 
  -4   0  14       88.75       68.06     17.99 o 
  -3   0  14     1661.85     1550.05     45.36 o 
  -2   0  14      247.80      254.18     16.80 o 
  -1   0  14       47.40       55.20      5.33 o 
   0   0  14      134.48      117.44     13.22 o 
   1   0  14      373.70      426.36     23.28 o 
   2   0  14      181.39      265.55     20.10 o 
  -8   1  14        9.29        7.36      6.72 o 
  -7   1  14        1.47       -3.47      3.86 o 
  -6   1  14      155.05      151.10      6.25 o 
  -5   1  14      186.44      147.75      9.35 o 
  -4   1  14      155.16      140.65      8.21 o 
  -3   1  14      187.33      182.25      6.68 o 
  -2   1  14       17.87       13.97      4.81 o 
  -1   1  14        4.78       -3.10      3.23 o 
   0   1  14        0.96        7.81      3.05 o 
   1   1  14       66.17       85.02      5.19 o 
   2   1  14      119.04      168.08     12.20 o 
  -8   2  14       52.31       55.35      7.42 o 
  -7   2  14        5.34        7.03      4.09 o 
  -6   2  14        0.43       -1.13      4.60 o 
  -5   2  14      135.27      118.17      7.25 o 
  -4   2  14        1.81        1.49      3.44 o 
  -3   2  14       43.21       39.79      3.51 o 
  -2   2  14        1.68        4.01      2.52 o 
  -1   2  14       55.14       54.52     11.03 o 
   0   2  14       56.45       57.63      9.09 o 
   1   2  14       18.99       16.92      7.94 o 
   2   2  14        5.84       -4.75      7.48 o 
  -8   3  14      125.85      132.47      6.80 o 
  -7   3  14       65.13       66.39      5.15 o 
  -6   3  14       16.87       25.46      7.58 o 
  -5   3  14        7.34        4.26      8.37 o 
  -4   3  14        0.83       -0.32      3.07 o 
  -3   3  14       21.77       24.87      3.74 o 
  -2   3  14       31.11       41.99      7.37 o 
  -1   3  14       22.29       18.87      6.71 o 
   0   3  14      122.94      128.42     10.46 o 
   1   3  14        4.14       16.58      7.73 o 
  -8   4  14        0.22        1.85      5.11 o 
  -7   4  14       36.51       41.01      4.58 o 
  -6   4  14        4.15        0.83      7.45 o 
  -5   4  14      186.35      149.03      7.33 o 
  -4   4  14      540.71      509.76     10.38 o 
  -3   4  14       19.64       26.43      5.32 o 
  -2   4  14        2.54        0.49      9.96 o 
  -1   4  14      222.52      249.91     21.56 o 
   0   4  14       44.96       55.78      8.99 o 
   1   4  14        0.01        8.73      6.97 o 
  -7   5  14      233.76      220.33      7.75 o 
  -6   5  14      100.09      119.32      7.25 o 
  -5   5  14       13.66       14.42      6.38 o 
  -4   5  14      314.97      326.44      7.57 o 
  -3   5  14      233.67      220.85     21.38 o 
  -2   5  14      240.08      214.89      9.13 o 
  -1   5  14       70.96       97.24     13.62 o 
   0   5  14        0.61       18.25     14.28 o 
   1   5  14      155.44      190.89     20.76 o 
  -7   6  14       49.13       50.37      7.75 o 
  -6   6  14       23.52       22.03      4.07 o 
  -5   6  14        7.23        2.56      3.07 o 
  -4   6  14      156.65      148.19      8.77 o 
  -3   6  14       42.80       50.67      6.95 o 
  -2   6  14        0.18        5.65      5.09 o 
  -1   6  14       34.84       41.26     16.40 o 
   0   6  14       13.94       20.63     14.55 o 
  -6   7  14       16.24       24.74      4.07 o 
  -5   7  14        5.89        8.48      8.47 o 
  -4   7  14      114.83      128.02      8.47 o 
  -3   7  14       20.46       14.25      8.04 o 
  -2   7  14      181.44      213.98     24.07 o 
  -1   7  14       12.97       59.78     16.93 o 
   0   7  14        8.23      -11.11     13.49 o 
  -5   8  14      172.97      154.16      9.67 o 
  -4   8  14      166.17      158.31      9.09 o 
  -3   8  14       89.64       75.64     12.43 o 
  -2   8  14       47.04       64.80     18.51 o 
  -1   8  14      112.55       87.55     19.57 o 
  -4   9  14      103.68      108.18      9.81 o 
  -3   9  14        2.34       -0.88      6.49 o 
  -7   1  15       43.58       57.15      6.41 o 
  -6   1  15       26.15       24.53      4.77 o 
  -5   1  15      177.41      182.00      8.21 o 
  -4   1  15       44.11       34.32      4.48 o 
  -3   1  15       29.59       39.23      4.06 o 
  -2   1  15       38.51       41.28      7.10 o 
  -1   1  15       52.23       69.87      3.74 o 
   0   1  15      142.84      131.67      6.28 o 
  -7   2  15       20.15       20.76      7.14 o 
  -6   2  15       15.28       15.65      4.11 o 
  -5   2  15       12.89        7.27      4.73 o 
  -4   2  15       13.86       17.24      3.33 o 
  -3   2  15       12.42       14.75      6.99 o 
  -2   2  15       69.41       71.30      4.50 o 
  -1   2  15        2.84        8.73      4.52 o 
   0   2  15       33.70       48.40      5.55 o 
  -7   3  15       17.99       27.19      4.57 o 
  -6   3  15        0.02       -0.96      3.97 o 
  -5   3  15       89.87       70.28      4.56 o 
  -4   3  15        2.95        0.24      4.00 o 
  -3   3  15        3.03        6.45      5.22 o 
  -2   3  15      209.07      221.92     12.71 o 
  -1   3  15       10.34       20.03      5.19 o 
   0   3  15      106.56      145.90     11.90 o 
  -6   4  15       16.48        9.52      4.16 o 
  -5   4  15       93.42       79.77      4.78 o 
  -4   4  15      263.08      296.86      7.32 o 
  -3   4  15       71.91       57.98      6.30 o 
  -2   4  15        1.10       -0.44      4.95 o 
  -1   4  15      138.26      156.42      7.71 o 
  -6   5  15      105.37       94.33      6.76 o 
  -5   5  15       17.76       22.17      4.72 o 
  -4   5  15       84.62       97.02      8.65 o 
  -3   5  15       33.95       20.88      5.63 o 
  -2   5  15        4.49        6.38      5.10 o 
  -1   5  15        2.43       14.41      7.76 o 
  -5   6  15       14.48       18.69      3.02 o 
  -4   6  15        1.39        0.03      5.40 o 
  -3   6  15        0.31       -4.34      9.38 o 
  -2   6  15       23.17       28.84     11.77 o 
  -5   0  16       96.84      121.09     15.47 o 
  -4   0  16       33.16       45.20      5.92 o 
  -3   0  16        7.69       10.17     12.03 o 
  -2   0  16        3.72        8.23     16.00 o 
  -5   1  16        1.37        1.16      3.56 o 
  -4   1  16        3.16        2.90      4.74 o 
  -3   1  16        2.63        0.65      3.09 o 
  -2   1  16      459.55      511.72     13.40 o 
  -5   2  16       11.02       13.69      3.85 o 
  -4   2  16       16.54       13.65      3.34 o 
  -3   2  16        0.28        2.02      3.96 o 
  -4   3  16        1.85       -0.33      2.97 o 
                                                 
